# Supplementary material for: Enantioselective total synthesis of (–)-colchicine, (+)-demecolcinone and metacolchicine: determination of the absolute configurations of the latter two alkaloids
Source: Chem Sci. 2017 May 5;8(7):4961–6. doi: 10.1039/c7sc01341h (PMC5607857; doi:10.1039/c7sc01341h)
Supplement: Supplementary file 2 [file SC-008-C7SC01341H-s002.cif]

# Electronic Supplementary Material (ESI) for Chemical Science.
# This journal is © The Royal Society of Chemistry 2017

####################################################################### 
# 
# This file contains crystal structure data downloaded from the 
# Cambridge Structural Database (CSD) hosted by the Cambridge 
# Crystallographic Data Centre (CCDC).
# 
# Full information about CCDC data access policies and citation 
# guidelines are available at http://www.ccdc.cam.ac.uk/access/V1 
# 
# Audit and citation data items may have been added by the CCDC. 
# Please retain this information to preserve the provenance of 
# this file and to allow appropriate attribution of the data. 
# 
#######################################################################

data_a
_database_code_depnum_ccdc_archive 'CCDC 1547674'
_audit_update_record             
;
2017-05-03 deposited with the CCDC.
2017-05-05 downloaded from the CCDC.
;
_audit_creation_date             2016-12-23
_audit_creation_method           
;
Olex2 1.2
(compiled 2015.01.26 svn.r3150 for OlexSys, GUI svn.r1)
;
_chemical_name_common            ?
_chemical_name_systematic        ?
_chemical_formula_moiety         'C21 H23 N O6'
_chemical_formula_sum            'C21 H23 N O6'
_chemical_formula_weight         385.40
_chemical_absolute_configuration unk
_chemical_melting_point          ?
loop_
_atom_type_symbol
_atom_type_description
_atom_type_scat_dispersion_real
_atom_type_scat_dispersion_imag
_atom_type_scat_source
C C 0.0033 0.0016 'International Tables Vol C Tables 4.2.6.8 and 6.1.1.4'
H H 0.0000 0.0000 'International Tables Vol C Tables 4.2.6.8 and 6.1.1.4'
N N 0.0061 0.0033 'International Tables Vol C Tables 4.2.6.8 and 6.1.1.4'
O O 0.0106 0.0060 'International Tables Vol C Tables 4.2.6.8 and 6.1.1.4'

_shelx_space_group_comment       
;
The symmetry employed for this shelxl refinement is uniquely defined
by the following loop, which should always be used as a source of
symmetry information in preference to the above space-group names.
They are only intended as comments.
;
_space_group_crystal_system      orthorhombic
_space_group_IT_number           19
_space_group_name_H-M_alt        'P 21 21 21'
_space_group_name_Hall           'P 2ac 2ab'
loop_
_space_group_symop_operation_xyz
'x, y, z'
'-x+1/2, -y, z+1/2'
'-x, y+1/2, -z+1/2'
'x+1/2, -y+1/2, -z'

_cell_length_a                   8.760(3)
_cell_length_b                   13.957(5)
_cell_length_c                   16.322(5)
_cell_angle_alpha                90
_cell_angle_beta                 90
_cell_angle_gamma                90
_cell_volume                     1995.7(11)
_cell_formula_units_Z            4
_cell_measurement_reflns_used    2141
_cell_measurement_temperature    293
_cell_measurement_theta_max      67.8
_cell_measurement_theta_min      23.0
_shelx_estimated_absorpt_T_max   ?
_shelx_estimated_absorpt_T_min   ?
_exptl_absorpt_coefficient_mu    0.094
_exptl_absorpt_correction_T_max  1.000
_exptl_absorpt_correction_T_min  0.665
_exptl_absorpt_correction_type   Multi-scan
_exptl_absorpt_process_details   ?
_exptl_absorpt_special_details   ?
_exptl_crystal_colour            Colorless
_exptl_crystal_density_diffrn    1.283
_exptl_crystal_density_meas      ?
_exptl_crystal_density_method    "'not measured'"
_exptl_crystal_description       Prism
_exptl_crystal_F_000             816
_exptl_crystal_size_max          0.2
_exptl_crystal_size_mid          0.2
_exptl_crystal_size_min          0.2
_exptl_special_details           
;
 ?
;
_exptl_transmission_factor_max   ?
_exptl_transmission_factor_min   ?
_diffrn_reflns_av_R_equivalents  0.1949
_diffrn_reflns_av_unetI/netI     0.0759
_diffrn_reflns_Laue_measured_fraction_full 0.998
_diffrn_reflns_Laue_measured_fraction_max 0.995
_diffrn_reflns_limit_h_max       10
_diffrn_reflns_limit_h_min       -10
_diffrn_reflns_limit_k_max       16
_diffrn_reflns_limit_k_min       -16
_diffrn_reflns_limit_l_max       19
_diffrn_reflns_limit_l_min       -18
_diffrn_reflns_number            31068
_diffrn_reflns_point_group_measured_fraction_full 0.998
_diffrn_reflns_point_group_measured_fraction_max 0.993
_diffrn_reflns_theta_full        25.242
_diffrn_reflns_theta_max         25.337
_diffrn_reflns_theta_min         1.920
_diffrn_ambient_temperature      293
_diffrn_detector                 CCD
_diffrn_detector_area_resol_mean 22.2222
_diffrn_measured_fraction_theta_full 0.998
_diffrn_measured_fraction_theta_max 0.995
_diffrn_measurement_details      
;
scan:
	Number of images: 180
	           Slice: -134.0000 - 46.0000
	     Image width: 1.0000
	        Exp time: 15.0000
	   Rotation axis: Omega
	           Omega: 0.0000
	             Chi: 54.0000
	             Phi: 90.0000
	             XTD: 45.2664
	          2theta: -44.0654
scan:
	Number of images: 177
	           Slice: -134.0000 - 43.0000
	     Image width: 1.0000
	        Exp time: 15.0000
	   Rotation axis: Omega
	           Omega: 0.0000
	             Chi: 54.0000
	             Phi: 270.0000
	             XTD: 45.2664
	          2theta: -44.0654
scan:
	Number of images: 120
	           Slice: -104.0000 - 16.0000
	     Image width: 1.0000
	        Exp time: 15.0000
	   Rotation axis: Omega
	           Omega: 0.0000
	             Chi: 30.0000
	             Phi: 0.0000
	             XTD: 45.2664
	          2theta: -44.0654
scan:
	Number of images: 45
	           Slice: -111.0000 - -66.0000
	     Image width: 1.0000
	        Exp time: 15.0000
	   Rotation axis: Omega
	           Omega: 0.0000
	             Chi: 45.0000
	             Phi: 180.0000
	             XTD: 45.2664
	          2theta: -44.0654
scan:
	Number of images: 180
	           Slice: -180.0000 - 0.0000
	     Image width: 1.0000
	        Exp time: 15.0000
	   Rotation axis: Omega
	           Omega: 0.0000
	             Chi: 54.0000
	             Phi: 120.0000
	             XTD: 45.2664
	          2theta: -90.0654
scan:
	Number of images: 180
	           Slice: -180.0000 - 0.0000
	     Image width: 1.0000
	        Exp time: 15.0000
	   Rotation axis: Omega
	           Omega: 0.0000
	             Chi: 54.0000
	             Phi: 90.0000
	             XTD: 45.2664
	          2theta: -90.0654
scan:
	Number of images: 180
	           Slice: -180.0000 - 0.0000
	     Image width: 1.0000
	        Exp time: 15.0000
	   Rotation axis: Omega
	           Omega: 0.0000
	             Chi: 54.0000
	             Phi: 0.0000
	             XTD: 45.2664
	          2theta: -90.0654
scan:
	Number of images: 180
	           Slice: -180.0000 - 0.0000
	     Image width: 1.0000
	        Exp time: 15.0000
	   Rotation axis: Omega
	           Omega: 0.0000
	             Chi: 54.0000
	             Phi: 270.0000
	             XTD: 45.2664
	          2theta: -90.0654
scan:
	Number of images: 180
	           Slice: -180.0000 - 0.0000
	     Image width: 1.0000
	        Exp time: 15.0000
	   Rotation axis: Omega
	           Omega: 0.0000
	             Chi: 0.0000
	             Phi: 180.0000
	             XTD: 45.2664
	          2theta: -90.0654
scan:
	Number of images: 162
	           Slice: -180.0000 - -18.0000
	     Image width: 1.0000
	        Exp time: 15.0000
	   Rotation axis: Omega
	           Omega: 0.0000
	             Chi: 54.0000
	             Phi: 240.0000
	             XTD: 45.2664
	          2theta: -90.0654
scan:
	Number of images: 156
	           Slice: -180.0000 - -24.0000
	     Image width: 1.0000
	        Exp time: 15.0000
	   Rotation axis: Omega
	           Omega: 0.0000
	             Chi: 54.0000
	             Phi: 180.0000
	             XTD: 45.2664
	          2theta: -90.0654
scan:
	Number of images: 150
	           Slice: -180.0000 - -30.0000
	     Image width: 1.0000
	        Exp time: 15.0000
	   Rotation axis: Omega
	           Omega: 0.0000
	             Chi: 45.0000
	             Phi: 240.0000
	             XTD: 45.2664
	          2theta: -90.0654
scan:
	Number of images: 135
	           Slice: -180.0000 - -45.0000
	     Image width: 1.0000
	        Exp time: 15.0000
	   Rotation axis: Omega
	           Omega: 0.0000
	             Chi: 45.0000
	             Phi: 90.0000
	             XTD: 45.2664
	          2theta: -90.0654
scan:
	Number of images: 110
	           Slice: -180.0000 - -70.0000
	     Image width: 1.0000
	        Exp time: 15.0000
	   Rotation axis: Omega
	           Omega: 0.0000
	             Chi: 45.0000
	             Phi: 0.0000
	             XTD: 45.2664
	          2theta: -90.0654
;
_diffrn_measurement_device       
;
AFC11 (Right): Eulerian 3 circle
;
_diffrn_measurement_device_type  'Rigaku Saturn944+ (2x2 bin mode)'
_diffrn_measurement_method       'profile data from \w-scans'
_diffrn_measurement_specimen_support Fiber
_diffrn_orient_matrix_type       d*Trek
_diffrn_orient_matrix_UB_11      0.045782
_diffrn_orient_matrix_UB_12      -0.036628
_diffrn_orient_matrix_UB_13      -0.041182
_diffrn_orient_matrix_UB_21      -0.062348
_diffrn_orient_matrix_UB_22      -0.094483
_diffrn_orient_matrix_UB_23      0.014723
_diffrn_orient_matrix_UB_31      -0.033181
_diffrn_orient_matrix_UB_32      0.014181
_diffrn_orient_matrix_UB_33      -0.049511
_diffrn_radiation_monochromator  'Graphite Monochromator'
_diffrn_radiation_type           MoK\a
_diffrn_radiation_wavelength     0.71073
_diffrn_source                   'Sealed Tube'
_diffrn_source_current           0.9
_diffrn_source_power             0.0
_diffrn_source_voltage           45.0
_diffrn_special_details          
;
 ?
;
_reflns_Friedel_coverage         0.741
_reflns_Friedel_fraction_full    0.997
_reflns_Friedel_fraction_max     0.991
_reflns_number_gt                2834
_reflns_number_total             3622
_reflns_special_details          
;
 Reflections were merged by SHELXL according to the crystal
 class for the calculation of statistics and refinement.
 
 _reflns_Friedel_fraction is defined as the number of unique
 Friedel pairs measured divided by the number that would be
 possible theoretically, ignoring centric projections and
 systematic absences.
;
_reflns_threshold_expression     'I > 2\s(I)'
_computing_cell_refinement       
;
CrystalClear-SM Expert 2.0 r4 (Rigaku, 2009)
;
_computing_data_collection       
;
CrystalClear-SM Expert 2.0 r4 (Rigaku, 2009)
;
_computing_data_reduction        
;
CrystalClear-SM Expert 2.0 r4 (Rigaku, 2009)
;
_computing_molecular_graphics    'Olex2 (Dolomanov et al., 2009)'
_computing_publication_material  'Olex2 (Dolomanov et al., 2009)'
_computing_structure_refinement  'ShelXL (Sheldrick, 2008)'
_computing_structure_solution    'ShelXS (Sheldrick, 2008)'
_refine_diff_density_max         0.407
_refine_diff_density_min         -0.204
_refine_diff_density_rms         0.055
_refine_ls_abs_structure_details 
;
 Flack x determined using 895 quotients [(I+)-(I-)]/[(I+)+(I-)]
 (Parsons, Flack and Wagner, Acta Cryst. B69 (2013) 249-259).
;
_refine_ls_abs_structure_Flack   2.3(10)
_refine_ls_extinction_coef       0.35(4)
_refine_ls_extinction_expression Fc^*^=kFc[1+0.001xFc^2^\l^3^/sin(2\q)]^-1/4^
_refine_ls_extinction_method     'SHELXL-2014/7 (Sheldrick 2014'
_refine_ls_goodness_of_fit_ref   1.087
_refine_ls_hydrogen_treatment    constr
_refine_ls_matrix_type           full
_refine_ls_number_parameters     258
_refine_ls_number_reflns         3622
_refine_ls_number_restraints     1
_refine_ls_R_factor_all          0.0889
_refine_ls_R_factor_gt           0.0795
_refine_ls_restrained_S_all      1.089
_refine_ls_shift/su_max          0.000
_refine_ls_shift/su_mean         0.000
_refine_ls_structure_factor_coef Fsqd
_refine_ls_weighting_details     
'w=1/[\s^2^(Fo^2^)+(0.1857P)^2^] where P=(Fo^2^+2Fc^2^)/3'
_refine_ls_weighting_scheme      calc
_refine_ls_wR_factor_gt          0.2400
_refine_ls_wR_factor_ref         0.2659
_refine_special_details          ?
_olex2_refinement_description    
;
1. Fixed Uiso
 At 1.2 times of:
  All C(H) groups, All C(H,H) groups, All N(H) groups
 At 1.5 times of:
  All C(H,H,H) groups
2. Rigid bond restraints
 C28, O14
 with sigma for 1-2 distances of 0.01 and sigma for 1-3 distances of 0.01
3.a Ternary CH refined with riding coordinates:
 C19(H19), C25(H25)
3.b Secondary CH2 refined with riding coordinates:
 C18(H18A,H18B), C21(H21A,H21B)
3.c Aromatic/amide H refined with riding coordinates:
 N4(H4), C12(H12), C13(H13), C22(H22), C23(H23)
3.d Idealised Me refined as rotating group:
 C20(H20A,H20B,H20C), C24(H24A,H24B,H24C), C26(H26A,H26B,H26C), C27(H27A,H27B,
 H27C)
;
_atom_sites_solution_hydrogens   geom
_atom_sites_solution_primary     direct
_atom_sites_solution_secondary   ?
loop_
_atom_site_label
_atom_site_type_symbol
_atom_site_fract_x
_atom_site_fract_y
_atom_site_fract_z
_atom_site_U_iso_or_equiv
_atom_site_adp_type
_atom_site_occupancy
_atom_site_site_symmetry_order
_atom_site_calc_flag
_atom_site_refinement_flags_posn
_atom_site_refinement_flags_adp
_atom_site_refinement_flags_occupancy
_atom_site_disorder_assembly
_atom_site_disorder_group
O1 O 0.2383(4) 0.3970(3) 0.8364(3) 0.1084(13) Uani 1 1 d . . . . .
O2 O -0.4832(5) 0.5978(3) 0.7201(3) 0.1103(13) Uani 1 1 d . . . . .
O3 O -0.2122(5) 0.5126(4) 0.6767(2) 0.1161(14) Uani 1 1 d . . . . .
N4 N 0.0595(5) 0.2857(3) 0.9583(3) 0.0923(12) Uani 1 1 d . . . . .
H4 H 0.1521 0.2818 0.9756 0.111 Uiso 1 1 calc R . . . .
O5 O -0.1637(5) 0.2090(3) 0.9404(3) 0.1171(14) Uani 1 1 d . . . . .
O6 O -0.5327(5) 0.6528(4) 0.8750(3) 0.1207(14) Uani 1 1 d . . . . .
C7 C -0.3683(7) 0.5862(4) 0.7776(3) 0.0936(13) Uani 1 1 d . . . . .
C8 C 0.0264(6) 0.4834(4) 0.7922(3) 0.0912(13) Uani 1 1 d . . . . .
C9 C -0.1353(6) 0.5640(3) 0.8932(3) 0.0883(12) Uani 1 1 d . . . . .
C10 C -0.0294(6) 0.2097(4) 0.9659(4) 0.0927(13) Uani 1 1 d . . . . .
C11 C -0.1158(6) 0.5307(3) 0.8133(3) 0.0841(12) Uani 1 1 d . . . . .
C12 C 0.0311(7) 0.3131(5) 0.7774(3) 0.1032(16) Uani 1 1 d . . . . .
H12 H -0.0573 0.2782 0.7878 0.124 Uiso 1 1 calc R . . . .
C13 C -0.2745(7) 0.6048(4) 0.9154(3) 0.0959(14) Uani 1 1 d . . . . .
H13 H -0.2888 0.6253 0.9691 0.115 Uiso 1 1 calc R . . . .
O14 O 0.3107(8) 0.3539(5) 0.6252(4) 0.156(2) Uani 1 1 d . U . . .
C15 C -0.3917(7) 0.6155(4) 0.8594(3) 0.0966(14) Uani 1 1 d . . . . .
C16 C 0.0758(6) 0.3901(4) 0.8360(4) 0.0908(14) Uani 1 1 d . . . . .
C17 C -0.2332(7) 0.5429(4) 0.7567(3) 0.0912(13) Uani 1 1 d . . . . .
C18 C -0.0029(8) 0.5575(4) 0.9516(4) 0.0991(15) Uani 1 1 d . . . . .
H18A H -0.0245 0.5982 0.9984 0.119 Uiso 1 1 calc R . . . .
H18B H 0.0867 0.5832 0.9245 0.119 Uiso 1 1 calc R . . . .
C19 C 0.0092(6) 0.3758(3) 0.9224(3) 0.0863(12) Uani 1 1 d . . . . .
H19 H -0.1017 0.3705 0.9156 0.104 Uiso 1 1 calc R . . . .
C20 C 0.0394(8) 0.1226(5) 1.0076(5) 0.1157(19) Uani 1 1 d . . . . .
H20A H 0.0363 0.0690 0.9708 0.174 Uiso 1 1 calc GR . . . .
H20B H -0.0179 0.1079 1.0560 0.174 Uiso 1 1 calc GR . . . .
H20C H 0.1434 0.1360 1.0222 0.174 Uiso 1 1 calc GR . . . .
C21 C 0.0355(8) 0.4575(4) 0.9831(4) 0.1041(16) Uani 1 1 d . . . . .
H21A H -0.0252 0.4452 1.0317 0.125 Uiso 1 1 calc R . . . .
H21B H 0.1420 0.4567 0.9995 0.125 Uiso 1 1 calc R . . . .
C22 C 0.1469(8) 0.5086(4) 0.7445(4) 0.1052(17) Uani 1 1 d . . . . .
H22 H 0.1527 0.5625 0.7112 0.126 Uiso 1 1 calc R . . . .
C23 C 0.1134(10) 0.2921(5) 0.7102(5) 0.118(2) Uani 1 1 d . . . . .
H23 H 0.0926 0.2388 0.6779 0.142 Uiso 1 1 calc R . . . .
C24 C -0.4966(11) 0.6904(5) 0.6882(6) 0.136(2) Uani 1 1 d . . . . .
H24A H -0.3990 0.7115 0.6685 0.205 Uiso 1 1 calc GR . . . .
H24B H -0.5314 0.7331 0.7304 0.205 Uiso 1 1 calc GR . . . .
H24C H -0.5686 0.6902 0.6439 0.205 Uiso 1 1 calc GR . . . .
C25 C 0.2660(8) 0.4359(5) 0.7547(5) 0.115(2) Uani 1 1 d . . . . .
H25 H 0.3688 0.4629 0.7493 0.138 Uiso 1 1 calc R . . . .
C26 C -0.2888(11) 0.4258(6) 0.6572(5) 0.129(2) Uani 1 1 d . . . . .
H26A H -0.2670 0.4085 0.6015 0.194 Uiso 1 1 calc GR . . . .
H26B H -0.3968 0.4345 0.6638 0.194 Uiso 1 1 calc GR . . . .
H26C H -0.2543 0.3759 0.6931 0.194 Uiso 1 1 calc GR . . . .
C27 C -0.5656(10) 0.6746(6) 0.9568(6) 0.137(3) Uani 1 1 d . . . . .
H27A H -0.6665 0.7011 0.9605 0.205 Uiso 1 1 calc GR . . . .
H27B H -0.4929 0.7204 0.9769 0.205 Uiso 1 1 calc GR . . . .
H27C H -0.5601 0.6173 0.9892 0.205 Uiso 1 1 calc GR . . . .
C28 C 0.2352(9) 0.3572(5) 0.6918(5) 0.1165(18) Uani 1 1 d . U . . .

loop_
_atom_site_aniso_label
_atom_site_aniso_U_11
_atom_site_aniso_U_22
_atom_site_aniso_U_33
_atom_site_aniso_U_23
_atom_site_aniso_U_13
_atom_site_aniso_U_12
O1 0.074(2) 0.101(2) 0.150(3) -0.011(2) 0.012(2) -0.0027(18)
O2 0.097(3) 0.107(2) 0.127(3) 0.017(2) -0.027(2) -0.012(2)
O3 0.109(3) 0.154(4) 0.086(2) -0.013(2) 0.0048(19) -0.010(3)
N4 0.074(2) 0.087(2) 0.117(3) 0.000(2) 0.000(2) -0.0006(17)
O5 0.077(2) 0.116(3) 0.158(4) 0.026(3) -0.011(2) -0.0115(19)
O6 0.091(2) 0.136(3) 0.135(3) 0.003(3) 0.013(2) 0.022(2)
C7 0.088(3) 0.099(3) 0.094(3) 0.005(2) -0.008(2) -0.008(2)
C8 0.078(3) 0.099(3) 0.096(3) -0.007(2) 0.010(2) -0.002(2)
C9 0.084(3) 0.084(2) 0.096(3) -0.005(2) -0.004(2) 0.006(2)
C10 0.072(2) 0.090(3) 0.116(3) 0.010(2) 0.011(2) 0.003(2)
C11 0.077(3) 0.089(3) 0.086(2) -0.003(2) 0.002(2) 0.000(2)
C12 0.091(3) 0.115(4) 0.103(3) -0.002(3) 0.004(3) 0.007(3)
C13 0.106(4) 0.092(3) 0.090(3) 0.000(2) 0.001(2) 0.011(3)
O14 0.166(5) 0.165(4) 0.136(4) -0.009(3) 0.065(4) -0.005(4)
C15 0.087(3) 0.098(3) 0.106(3) 0.002(3) 0.009(3) 0.005(3)
C16 0.074(3) 0.081(2) 0.118(3) 0.003(2) 0.017(2) -0.002(2)
C17 0.086(3) 0.100(3) 0.088(3) 0.000(2) 0.002(2) -0.008(2)
C18 0.096(3) 0.096(3) 0.105(3) -0.021(3) -0.018(3) 0.005(3)
C19 0.073(2) 0.085(2) 0.102(3) -0.002(2) 0.001(2) 0.006(2)
C20 0.096(4) 0.100(3) 0.151(5) 0.019(4) 0.010(4) 0.001(3)
C21 0.105(4) 0.098(3) 0.110(3) -0.008(3) -0.021(3) 0.016(3)
C22 0.114(4) 0.092(3) 0.110(3) 0.006(3) 0.027(3) -0.014(3)
C23 0.123(5) 0.102(3) 0.131(5) -0.012(3) 0.023(4) 0.005(4)
C24 0.146(6) 0.117(4) 0.147(5) 0.032(4) -0.040(5) -0.001(5)
C25 0.091(4) 0.106(4) 0.149(5) -0.017(4) 0.039(4) -0.017(3)
C26 0.145(6) 0.128(4) 0.115(4) -0.031(4) -0.019(4) 0.000(5)
C27 0.125(6) 0.129(5) 0.156(6) -0.008(5) 0.039(5) 0.019(4)
C28 0.110(4) 0.108(4) 0.131(5) -0.004(4) 0.001(4) 0.013(4)

_geom_special_details            
;
 All esds (except the esd in the dihedral angle between two l.s. planes)
 are estimated using the full covariance matrix.  The cell esds are taken
 into account individually in the estimation of esds in distances, angles
 and torsion angles; correlations between esds in cell parameters are only
 used when they are defined by crystal symmetry.  An approximate (isotropic)
 treatment of cell esds is used for estimating esds involving l.s. planes.
;
loop_
_geom_bond_atom_site_label_1
_geom_bond_atom_site_label_2
_geom_bond_distance
_geom_bond_site_symmetry_2
_geom_bond_publ_flag
O1 C16 1.427(7) . ?
O1 C25 1.460(8) . ?
O2 C7 1.386(7) . ?
O2 C24 1.398(8) . ?
O3 C17 1.385(7) . ?
O3 C26 1.420(9) . ?
N4 C10 1.323(7) . ?
N4 C19 1.456(7) . ?
O5 C10 1.247(7) . ?
O6 C15 1.364(8) . ?
O6 C27 1.399(10) . ?
C7 C15 1.411(8) . ?
C7 C17 1.372(8) . ?
C8 C11 1.451(8) . ?
C8 C16 1.547(8) . ?
C8 C22 1.358(8) . ?
C9 C11 1.396(7) . ?
C9 C13 1.393(8) . ?
C9 C18 1.503(7) . ?
C10 C20 1.517(8) . ?
C11 C17 1.393(8) . ?
C12 C16 1.490(9) . ?
C12 C23 1.345(10) . ?
C13 C15 1.383(8) . ?
O14 C28 1.273(9) . ?
C16 C19 1.540(8) . ?
C18 C21 1.525(8) . ?
C19 C21 1.528(8) . ?
C22 C25 1.465(10) . ?
C23 C28 1.434(11) . ?
C25 C28 1.528(9) . ?

loop_
_geom_angle_atom_site_label_1
_geom_angle_atom_site_label_2
_geom_angle_atom_site_label_3
_geom_angle
_geom_angle_site_symmetry_1
_geom_angle_site_symmetry_3
_geom_angle_publ_flag
C16 O1 C25 100.8(5) . . ?
C7 O2 C24 114.9(5) . . ?
C17 O3 C26 114.1(5) . . ?
C10 N4 C19 123.5(4) . . ?
C15 O6 C27 116.6(6) . . ?
O2 C7 C15 120.1(5) . . ?
C17 C7 O2 120.6(5) . . ?
C17 C7 C15 119.3(5) . . ?
C11 C8 C16 120.9(4) . . ?
C22 C8 C11 133.3(5) . . ?
C22 C8 C16 105.4(5) . . ?
C11 C9 C18 118.6(5) . . ?
C13 C9 C11 119.1(5) . . ?
C13 C9 C18 122.3(5) . . ?
N4 C10 C20 116.8(5) . . ?
O5 C10 N4 122.0(5) . . ?
O5 C10 C20 121.2(5) . . ?
C9 C11 C8 118.5(5) . . ?
C17 C11 C8 122.2(4) . . ?
C17 C11 C9 119.3(5) . . ?
C23 C12 C16 122.7(6) . . ?
C15 C13 C9 121.5(5) . . ?
O6 C15 C7 114.8(5) . . ?
O6 C15 C13 126.1(5) . . ?
C13 C15 C7 119.1(5) . . ?
O1 C16 C8 102.9(4) . . ?
O1 C16 C12 108.3(4) . . ?
O1 C16 C19 112.5(5) . . ?
C12 C16 C8 103.8(5) . . ?
C12 C16 C19 113.2(4) . . ?
C19 C16 C8 115.2(4) . . ?
O3 C17 C11 119.3(5) . . ?
C7 C17 O3 118.9(5) . . ?
C7 C17 C11 121.7(5) . . ?
C9 C18 C21 116.0(5) . . ?
N4 C19 C16 111.5(4) . . ?
N4 C19 C21 109.7(4) . . ?
C21 C19 C16 116.1(5) . . ?
C18 C21 C19 115.5(5) . . ?
C8 C22 C25 108.1(5) . . ?
C12 C23 C28 115.6(6) . . ?
O1 C25 C22 104.0(5) . . ?
O1 C25 C28 108.5(5) . . ?
C22 C25 C28 107.2(6) . . ?
O14 C28 C23 122.9(7) . . ?
O14 C28 C25 120.5(7) . . ?
C23 C28 C25 116.5(6) . . ?

_shelx_res_file                  
;
    a.res created by SHELXL-2014/7

TITL a in P2(1)2(1)2(1)
CELL 0.71073 8.7601 13.957 16.3224 90 90 90
ZERR 4 0.0028 0.0045 0.005 0 0 0
LATT -1
SYMM 0.5-X,-Y,0.5+Z
SYMM -X,0.5+Y,0.5-Z
SYMM 0.5+X,0.5-Y,-Z
SFAC C H N O
UNIT 84 92 4 24
DELU C28 O14

L.S. 10
PLAN  10
TEMP 293.15
BOND
fmap 2
acta
OMIT 0 5 5
OMIT 2 0 1
REM <olex2.extras>
REM <HklSrc "%.\\a.hkl">
REM </olex2.extras>

WGHT    0.185700
EXTI    0.350092
FVAR       1.49078
O1    4    0.238300    0.397040    0.836405    11.00000    0.07429    0.10058 =
         0.15029   -0.01052    0.01212   -0.00274
O2    4   -0.483159    0.597787    0.720073    11.00000    0.09717    0.10668 =
         0.12704    0.01731   -0.02711   -0.01194
O3    4   -0.212156    0.512581    0.676685    11.00000    0.10888    0.15385 =
         0.08565   -0.01314    0.00483   -0.01041
N4    3    0.059518    0.285731    0.958342    11.00000    0.07391    0.08652 =
         0.11657   -0.00016   -0.00018   -0.00057
AFIX  43
H4    2    0.152076    0.281760    0.975573    11.00000   -1.20000
AFIX   0
O5    4   -0.163697    0.208997    0.940445    11.00000    0.07686    0.11621 =
         0.15832    0.02622   -0.01130   -0.01151
O6    4   -0.532667    0.652826    0.875028    11.00000    0.09058    0.13629 =
         0.13523    0.00288    0.01285    0.02153
C7    1   -0.368258    0.586176    0.777594    11.00000    0.08759    0.09890 =
         0.09425    0.00490   -0.00825   -0.00753
C8    1    0.026401    0.483446    0.792248    11.00000    0.07850    0.09938 =
         0.09578   -0.00745    0.01049   -0.00247
C9    1   -0.135319    0.563972    0.893240    11.00000    0.08429    0.08413 =
         0.09636   -0.00462   -0.00357    0.00605
C10   1   -0.029442    0.209664    0.965914    11.00000    0.07202    0.08973 =
         0.11621    0.01043    0.01138    0.00338
C11   1   -0.115778    0.530720    0.813262    11.00000    0.07726    0.08883 =
         0.08635   -0.00276    0.00178    0.00045
C12   1    0.031080    0.313126    0.777432    11.00000    0.09136    0.11536 =
         0.10287   -0.00200    0.00415    0.00652
AFIX  43
H12   2   -0.057285    0.278233    0.787778    11.00000   -1.20000
AFIX   0
C13   1   -0.274455    0.604797    0.915415    11.00000    0.10578    0.09211 =
         0.08991    0.00000    0.00100    0.01054
AFIX  43
H13   2   -0.288834    0.625276    0.969083    11.00000   -1.20000
AFIX   0
O14   4    0.310721    0.353879    0.625193    11.00000    0.16611    0.16501 =
         0.13609   -0.00900    0.06471   -0.00500
C15   1   -0.391697    0.615546    0.859377    11.00000    0.08669    0.09760 =
         0.10558    0.00219    0.00944    0.00513
C16   1    0.075770    0.390105    0.835973    11.00000    0.07391    0.08060 =
         0.11780    0.00313    0.01685   -0.00164
C17   1   -0.233173    0.542874    0.756674    11.00000    0.08561    0.10042 =
         0.08764    0.00044    0.00223   -0.00825
C18   1   -0.002939    0.557505    0.951600    11.00000    0.09650    0.09557 =
         0.10521   -0.02075   -0.01798    0.00500
AFIX  23
H18A  2   -0.024453    0.598206    0.998366    11.00000   -1.20000
H18B  2    0.086700    0.583243    0.924529    11.00000   -1.20000
AFIX   0
C19   1    0.009156    0.375795    0.922412    11.00000    0.07287    0.08454 =
         0.10156   -0.00227    0.00115    0.00613
AFIX  13
H19   2   -0.101657    0.370458    0.915555    11.00000   -1.20000
AFIX   0
C20   1    0.039413    0.122640    1.007551    11.00000    0.09588    0.10030 =
         0.15094    0.01933    0.01043    0.00107
AFIX 137
H20A  2    0.036350    0.068991    0.970782    11.00000   -1.50000
H20B  2   -0.017942    0.107865    1.056049    11.00000   -1.50000
H20C  2    0.143407    0.135990    1.022174    11.00000   -1.50000
AFIX   0
C21   1    0.035542    0.457487    0.983106    11.00000    0.10452    0.09786 =
         0.10992   -0.00817   -0.02050    0.01566
AFIX  23
H21A  2   -0.025181    0.445245    1.031686    11.00000   -1.20000
H21B  2    0.141980    0.456704    0.999476    11.00000   -1.20000
AFIX   0
C22   1    0.146870    0.508571    0.744540    11.00000    0.11392    0.09208 =
         0.10965    0.00628    0.02675   -0.01393
AFIX  43
H22   2    0.152735    0.562507    0.711232    11.00000   -1.20000
AFIX   0
C23   1    0.113364    0.292071    0.710244    11.00000    0.12281    0.10166 =
         0.13068   -0.01243    0.02335    0.00461
AFIX  43
H23   2    0.092605    0.238787    0.677896    11.00000   -1.20000
AFIX   0
C24   1   -0.496572    0.690406    0.688205    11.00000    0.14565    0.11675 =
         0.14691    0.03209   -0.04035   -0.00099
AFIX 137
H24A  2   -0.398957    0.711489    0.668468    11.00000   -1.50000
H24B  2   -0.531363    0.733074    0.730388    11.00000   -1.50000
H24C  2   -0.568605    0.690240    0.643880    11.00000   -1.50000
AFIX   0
C25   1    0.266008    0.435883    0.754692    11.00000    0.09054    0.10590 =
         0.14873   -0.01707    0.03925   -0.01729
AFIX  13
H25   2    0.368783    0.462881    0.749270    11.00000   -1.20000
AFIX   0
C26   1   -0.288788    0.425848    0.657183    11.00000    0.14459    0.12799 =
         0.11495   -0.03064   -0.01944   -0.00049
AFIX 137
H26A  2   -0.267043    0.408510    0.601477    11.00000   -1.50000
H26B  2   -0.396807    0.434520    0.663764    11.00000   -1.50000
H26C  2   -0.254307    0.375891    0.693127    11.00000   -1.50000
AFIX   0
C27   1   -0.565646    0.674623    0.956799    11.00000    0.12520    0.12863 =
         0.15641   -0.00834    0.03927    0.01939
AFIX 137
H27A  2   -0.666534    0.701138    0.960462    11.00000   -1.50000
H27B  2   -0.492901    0.720393    0.976880    11.00000   -1.50000
H27C  2   -0.560132    0.617296    0.989164    11.00000   -1.50000
AFIX   0
C28   1    0.235198    0.357174    0.691762    11.00000    0.11020    0.10845 =
         0.13099   -0.00442    0.00085    0.01288
HKLF 4

REM  a in P2(1)2(1)2(1)
REM R1 =  0.0795 for    2834 Fo > 4sig(Fo)  and  0.0889 for all    3622 data
REM    258 parameters refined using      1 restraints

END

WGHT      0.1856      0.0000

REM Highest difference peak  0.407,  deepest hole -0.204,  1-sigma level  0.055
Q1    1   0.1684  0.4640  0.5995  11.00000  0.05    0.41
Q2    1   0.1703  0.4475  0.6780  11.00000  0.05    0.29
Q3    1   0.2575  0.3968  0.8717  11.00000  0.05    0.21
Q4    1   0.0145  0.3895  0.9412  11.00000  0.05    0.20
Q5    1  -0.2511  0.6992  0.6552  11.00000  0.05    0.16
Q6    1   0.1359  0.4877  1.1039  11.00000  0.05    0.16
Q7    1  -0.2635  0.3932  0.6723  11.00000  0.05    0.16
Q8    1   0.4804  0.3555  0.6269  11.00000  0.05    0.15
Q9    1  -0.2497  0.3273  0.6444  11.00000  0.05    0.14
Q10   1  -0.1668  0.1679  0.9854  11.00000  0.05    0.14
;
_shelx_res_checksum              59737
_shelx_hkl_file                  
;
   0   0  -1    0.42    0.30
   0   0   1    1.56    0.45
   0   0  -2 3464.76   54.11
   0   0   2 5281.60   81.70
   0   0  -3    1.18    1.07
   0   0   3    0.01    1.74
   0   0  -4 3289.53   54.11
   0   0   4 5247.39   84.18
   0   0  -5   -0.54    3.25
   0   0   5    4.72    3.19
   0   0  -6  350.75   28.57
   0   0   6  469.04   39.66
   0   0  -8  265.16   22.83
   0   0   8  314.57   27.34
   0   0  -9    2.49    6.51
   0   0   9    1.21    5.82
   0   0   9    1.52    3.10
   0   0   9    1.11    2.03
   0   0 -10  147.02   22.09
   0   0  10  149.37   23.03
   0   0 -10   87.35   13.73
   0   0  10   75.74   21.14
   0   0  10  105.95   17.09
   0   0 -10   54.98   13.65
   0   0  10   82.53   13.28
   0   0  10   75.79   12.25
   0   0  10   53.61   16.16
   0   0 -11    2.39    6.87
   0   0  11    0.21    6.39
   0   0 -11    1.17    3.48
   0   0  11    0.65    3.56
   0   0  11    1.75    4.78
   0   0 -11    0.95    2.57
   0   0  11    1.07    4.00
   0   0  11    1.58    3.12
   0   0  11    1.21    3.18
   0   0 -12    9.25    6.67
   0   0  12    9.62    6.81
   0   0 -12    4.33    4.42
   0   0  12   13.15    5.75
   0   0  12    7.31    5.34
   0   0 -12    3.28    3.40
   0   0  12    5.23    4.25
   0   0  12    5.51    4.68
   0   0  12    5.99    3.83
   0   0 -13    3.06    5.53
   0   0  13    0.59    6.74
   0   0 -13    2.18    5.19
   0   0  13    0.49    2.93
   0   0 -13    1.88    2.97
   0   0  13    0.07    3.80
   0   0  13    0.25    2.49
   0   0  13    0.81    2.17
   0   0  14   95.54   17.33
   0   0 -14   66.57   11.97
   0   0  14   53.19   19.16
   0   0  14   40.46   18.33
   0   0  14   32.54    7.72
   0   0  14   37.57   11.83
   0   0  15    2.69    3.26
   0   0  15    1.88    2.74
   0   0  15    1.62    2.42
   0   0  16    1.36    2.49
   0   0  16    1.40    4.08
   0   0  16    0.92    2.13
   0   0  17    0.33    1.12
   0   0  17    3.74    3.63
   0   0  17    1.54    2.01
   0   0  18    0.42    0.99
   0   0  18    2.50    3.26
   0   0  18    2.13    2.50
   0   0  19    0.74    2.36
   0   0  19    0.74    1.09
  -1   0   0    0.86    0.59
  -1   0   0    3.39    1.00
  -1   0   1 1615.26   26.91
  -1   0   1 1698.62   26.39
   1   0   1 1645.35   26.21
  -1   0   2 1049.04   33.53
  -1   0  -2 1004.61   31.73
  -1   0   2 1045.22   32.70
  -1   0   2  793.13   25.65
  -1   0  -3 1188.55   37.75
   1   0  -3  849.14   28.17
  -1   0   3 1277.37  155.45
   1   0   3 1183.51  144.16
  -1   0   3 1049.79  128.01
  -1   0   4 3428.42   56.78
   1   0   4 2970.27   50.37
  -1   0   4 2827.78   49.42
  -1   0   5 7768.53  943.24
   1   0   5 6962.08  845.53
  -1   0   5 6348.11  771.32
  -1   0  -6   38.23   10.05
   1   0  -6   20.41    4.84
  -1   0   6   32.06    4.85
   1   0   6   41.32    5.30
  -1   0  -7 3277.57   57.96
   1   0  -7 1980.77   39.76
  -1   0   7 3573.73   68.27
   1   0   7 3267.57   60.01
  -1   0  -8 4839.72   85.65
   1   0  -8 3292.00   61.40
  -1   0   8 5295.13   92.72
   1   0   8 5110.73   90.32
  -1   0  -9  537.44   27.10
   1   0  -9  408.49   22.46
  -1   0   9  567.69   29.32
   1   0   9  523.40   29.26
   1   0   9  252.41   17.24
  -1   0   9  269.81   16.31
  -1   0   9  361.23   20.06
   1   0   9  306.87   22.57
  -1   0  -9  281.43   35.68
   1   0   9  221.80   17.72
  -1   0   9  216.54   14.04
  -1   0 -10  670.73   35.56
   1   0 -10  552.26   31.30
  -1   0  10  694.23   37.39
   1   0  10  648.14   35.39
  -1   0 -10  423.20   23.60
   1   0 -10  367.04   22.14
   1   0  10  287.06   44.61
  -1   0  10  326.58   24.07
  -1   0  10  452.00   26.53
   1   0  10  387.17   26.92
  -1   0 -10  333.25   20.97
   1   0  10  424.06   25.40
   1   0  10  384.22   23.55
   1   0  10  246.35   22.19
  -1   0  10  263.06   17.92
  -1   0 -11    9.25    5.56
   1   0 -11   11.24    5.93
  -1   0  11    7.93    6.38
   1   0  11    9.54    6.47
  -1   0 -11    2.03    3.59
   1   0 -11    1.57    3.39
   1   0  11    1.90    2.92
  -1   0  11    2.39    3.95
  -1   0  11    1.01    5.15
   1   0  11    1.66    4.87
  -1   0 -11    2.64    3.38
   1   0  11    1.27    4.38
   1   0  11    1.29    3.17
   1   0  11    1.67    2.91
  -1   0  11    2.50    4.53
  -1   0 -12    3.14    5.15
   1   0 -12    5.12    6.03
  -1   0  12    2.40    7.55
   1   0  12    2.36    5.88
  -1   0 -12    2.20    4.75
   1   0 -12    2.11    5.86
   1   0  12    1.00    3.79
  -1   0  12    2.17    3.44
  -1   0  12    3.15    6.24
   1   0  12    2.08    5.94
  -1   0 -12    1.38    3.02
   1   0  12    4.02    5.86
   1   0  12    2.57    4.99
   1   0  12    0.45    2.93
  -1   0  12    1.79    3.69
   1   0 -13   91.65   13.07
  -1   0  13  102.69   15.48
   1   0  13  110.43   16.03
  -1   0 -13   65.90   10.01
   1   0 -13   66.62   11.56
   1   0  13   58.16   18.79
  -1   0  13   59.40   21.26
  -1   0  13   73.90   12.77
   1   0  13   60.68   11.77
  -1   0 -13   40.75   11.73
   1   0  13   57.42   12.58
   1   0  13   52.41   10.15
   1   0  13   34.62    8.69
  -1   0  13   39.60    9.81
  -1   0  14   48.21   11.70
   1   0  14   52.45   11.55
   1   0 -14   32.54    7.99
   1   0  14   26.46    9.61
  -1   0  14   25.05    9.48
  -1   0  14   25.87    9.68
   1   0  14   20.18    7.77
  -1   0 -14   19.36    9.32
   1   0  14   15.29    6.36
   1   0  14    5.61    3.81
   1   0  14    8.99    4.91
  -1   0  14    7.33    5.08
   1   0 -15    6.39    3.33
   1   0  15    6.35    4.77
  -1   0  15    9.06    6.59
  -1   0  15    4.49    5.25
   1   0  15   16.81    7.23
  -1   0 -15    6.35    2.98
   1   0  15    9.37    6.03
   1   0  15    4.84    4.17
   1   0  15    8.32    4.29
  -1   0  15    9.69    7.84
   1   0  16   11.15    6.29
  -1   0  16   11.41    5.56
  -1   0  16    9.78    5.68
   1   0  16   10.56    6.03
   1   0  16    3.34    3.35
   1   0  16    4.65    2.61
   1   0  16    3.88    2.88
  -1   0  16    6.20    3.92
   1   0  17    2.20    2.01
  -1   0  17    5.75    2.62
  -1   0  17    3.02    3.41
   1   0  17    0.80    2.18
   1   0  17    1.37    2.22
   1   0  17    3.12    2.53
  -1   0  17    4.15    3.21
  -1   0  18    0.58    1.65
  -1   0  18    1.94    2.65
   1   0  18    0.90    1.74
   1   0  18    0.82    1.67
  -1   0  18    1.31    1.81
  -1   0  19    1.02    1.29
   1   0  19    1.70    3.13
   1   0  19    0.24    1.10
  -1   0  19    1.17    1.16
  -2   0   1   44.57    3.69
  -2   0  -1   51.61    3.49
   2   0   1   59.53    2.25
  -2   0   1   77.12    6.37
  -2   0   3   34.19    7.78
  -2   0  -3   31.66    3.19
  -2   0   3   36.45    2.82
   2   0   3   42.16    3.23
  -2   0   3   43.78    5.84
  -2   0  -4 6835.03  108.95
   2   0  -4 5414.44   89.43
  -2   0   4 6543.21  103.17
   2   0   4 6006.72   96.40
  -2   0   4 6533.07  793.39
  -2   0  -5  272.35   22.33
   2   0  -5  181.34   15.94
  -2   0   5  290.96   23.74
   2   0   5  273.57   22.77
  -2   0   5  242.85   24.39
  -2   0  -6  104.80    6.59
   2   0  -6   61.54    5.97
  -2   0   6  122.37    7.06
   2   0   6  104.73   10.96
  -2   0   6  103.70   10.17
  -2   0  -7 1798.55   40.86
   2   0  -7 1011.53   26.46
  -2   0   7 1915.36   38.57
   2   0   7 1713.17   36.62
  -2   0   7 1613.26   36.82
  -2   0  -8   16.03    6.21
   2   0  -8   12.43    4.08
   2   0   8   32.47    5.80
  -2   0   8   22.62    7.46
  -2   0  -8   26.80   11.35
   2   0   8   54.21    7.52
  -2   0   8   23.47    6.45
   2   0   8   30.55    9.47
  -2   0  -9    2.07    5.56
   2   0  -9    1.27    5.72
  -2   0   9    5.09    6.53
   2   0   9    3.13    4.13
  -2   0   9    0.20    3.54
  -2   0  -9    2.54    3.13
   2   0   9    1.22    2.53
  -2   0   9    1.38    3.03
  -2   0   9    2.06    3.25
   2   0   9   17.71    4.34
  -2   0  -9    1.13    2.65
   2   0   9    5.24    6.32
   2   0   9    7.61    5.63
  -2   0   9    0.86    2.17
  -2   0  -9    1.64    2.71
   2   0   9    1.82    2.00
  -2   0   9    2.44    4.04
  -2   0 -10  314.87   28.91
   2   0 -10  200.42   21.25
  -2   0  10  289.15   27.22
   2   0  10  268.55   25.91
  -2   0  10  188.42   33.82
  -2   0 -10  162.36   16.11
   2   0  10  118.05   23.62
  -2   0  10  124.56   14.00
  -2   0  10  163.96   17.11
   2   0  10  141.10   15.41
   2   0  10  127.48   15.13
   2   0  10  133.04   35.18
  -2   0  10   88.12   20.89
  -2   0 -10   80.64    9.50
   2   0  10   76.84   11.02
  -2   0  10   68.16    9.95
  -2   0 -11   48.83    8.36
   2   0 -11   44.22    8.99
  -2   0  11   47.87    9.21
   2   0  11   46.27    9.27
  -2   0  11   36.66    8.90
   2   0  11   19.01    6.07
  -2   0  11   25.87   11.89
  -2   0  11   31.68    7.02
   2   0  11   28.61    7.41
  -2   0 -11   23.19    8.22
   2   0  11   32.28   10.03
   2   0  11   23.34    6.48
  -2   0 -11   17.71    4.29
   2   0  11   20.74    6.86
  -2   0  11   17.41    9.12
   2   0 -12 1309.59  138.05
  -2   0  12 1554.76  104.52
   2   0  12 1398.82   95.36
   2   0 -12  907.48   66.41
  -2   0  12  880.42   94.43
  -2   0  12 1046.59   72.28
   2   0  12  888.50   62.98
  -2   0 -12  802.24  103.87
   2   0  12  925.90   65.91
   2   0  12  531.95   54.72
  -2   0  12  619.22   67.92
   2   0 -13   85.83   35.69
  -2   0  13  131.29   17.52
   2   0  13  108.49   15.82
   2   0 -13   72.95   11.27
   2   0  13   52.52   11.69
  -2   0  13   86.90   22.45
  -2   0  13   86.27   12.78
   2   0  13   77.30   13.11
  -2   0 -13   68.50   17.16
   2   0  13   80.42   13.55
   2   0  13   81.48   15.37
   2   0  13   45.69   10.74
  -2   0  13   52.79   13.43
   2   0 -14  190.36   15.92
  -2   0  14  147.47   32.20
   2   0  14  193.78   15.35
   2   0 -14  162.54   15.15
   2   0  14   97.33   28.43
  -2   0  14  172.04   36.43
  -2   0  14  193.09   15.93
   2   0  14  167.43   17.06
  -2   0 -14  105.11   31.27
   2   0  14  160.43   14.92
   2   0  14   83.19   26.87
  -2   0  14  130.22   15.25
   2   0 -15    3.72    5.48
   2   0  15    2.87    2.88
  -2   0  15    1.24    3.51
  -2   0  15    5.08    6.62
   2   0  15    4.76    6.71
  -2   0 -15    1.48    2.93
   2   0  15    0.19    5.24
   2   0  15    1.91    4.14
   2   0  15    0.42    1.64
  -2   0  15    2.54    2.86
   2   0 -16   51.00   12.27
   2   0  16   26.62   13.03
  -2   0  16   43.66   15.59
  -2   0  16   37.11    7.17
   2   0  16   37.21   10.70
  -2   0 -16   16.91   10.56
   2   0  16   32.12   11.12
   2   0  16   18.64    7.35
   2   0  16   17.79    7.43
  -2   0  16   21.57   10.82
  -2   0  17    3.64    2.50
  -2   0  17    3.08    2.50
   2   0  17    3.06    5.16
   2   0  17    2.18    3.06
   2   0  17    2.14    2.11
   2   0  17    0.42    0.94
  -2   0  17    3.26    4.35
  -2   0  18    2.63    2.60
  -2   0  18    0.59    1.04
   2   0  18    2.90    3.33
   2   0  18    0.18    0.82
   2   0  18    0.77    0.89
   2   0  18    0.40    1.25
  -2   0  18    3.73    2.88
   2   0  19    0.78    1.58
  -2   0  19    0.73    1.40
  -3   0   0    3.59    1.88
  -3   0   0    4.78    2.33
  -3   0   1 1718.15   33.34
  -3   0  -1 1755.96   33.30
  -3   0   1 1912.97   35.70
  -3   0  -1 2022.20   37.59
  -3   0   2   76.57   10.00
  -3   0  -2   69.32    5.21
   3   0   2   60.77    2.80
  -3   0   2   66.92    4.93
  -3   0  -2   73.46    5.31
  -3   0   3 1064.31   36.95
  -3   0  -3 1076.15   36.31
  -3   0   3  993.51   31.01
   3   0   3  939.24   30.87
  -3   0  -3 1054.46   36.37
  -3   0   4 4943.04   84.63
  -3   0  -4 4657.23   78.25
  -3   0   4 4910.05   78.04
   3   0   4 4410.90   72.95
  -3   0  -4 5023.96   85.11
  -3   0  -5  347.75   28.61
   3   0  -5  261.38   23.23
  -3   0   5  383.74   30.65
   3   0   5  341.24   28.00
  -3   0  -5  436.96   42.68
  -3   0  -6  404.63   35.10
   3   0  -6  342.97   29.72
  -3   0   6  445.08   35.78
   3   0   6  356.41   29.68
  -3   0  -6  381.39   32.86
  -3   0  -7   84.94   16.75
   3   0  -7   51.50    9.61
  -3   0   7   75.35   10.63
   3   0   7   63.67    9.81
  -3   0   7   62.56   10.82
  -3   0   7   57.88   18.97
  -3   0   7   43.24    8.43
  -3   0  -7   38.87   12.37
   3   0   7   22.17    4.99
   3   0   7   25.17    5.82
  -3   0   7   34.23    9.28
   3   0   7   21.21    8.67
  -3   0   7   23.51    5.57
  -3   0  -8  225.72   29.36
   3   0  -8   91.33   14.99
  -3   0   8  171.18   22.45
   3   0   8  230.83   30.39
  -3   0   8  145.41   24.41
  -3   0   8  106.59   21.68
  -3   0   8  125.98   26.21
   3   0   8   69.83   23.97
  -3   0   8  120.21   33.77
   3   0   8  136.18   18.72
  -3   0  -8  130.93   24.70
   3   0   8  141.50   20.10
   3   0   8  134.00   19.19
  -3   0   8   97.99   20.31
  -3   0  -8   88.33   12.57
   3   0   8   89.17   15.52
  -3   0   8   98.64   25.20
  -3   0  -9  308.39   18.46
   3   0  -9  159.48   25.62
  -3   0   9  294.14   17.88
   3   0   9  280.97   42.82
  -3   0   9  196.73   18.57
  -3   0   9  222.53   43.54
   3   0   9  118.64   29.69
  -3   0   9  163.38   17.18
   3   0   9  167.59   24.83
  -3   0  -9  137.24   24.31
   3   0   9  158.75   25.98
   3   0   9  157.66   15.29
  -3   0   9  147.30   23.90
  -3   0  -9  124.80   18.60
   3   0   9  103.62   21.70
  -3   0   9  136.98   26.76
  -3   0 -10  225.95   20.24
   3   0 -10  118.13   14.84
  -3   0  10  209.49   19.36
   3   0  10  192.41   20.89
   3   0 -10   73.20    9.22
   3   0  10   74.91   17.06
  -3   0  10  118.95   14.45
   3   0  10  117.54   12.80
  -3   0 -10  110.45   25.24
   3   0  10  117.85   14.38
   3   0  10  110.26   14.07
  -3   0  10   93.73   16.08
  -3   0 -10   78.93    8.82
   3   0  10   68.65   10.40
  -3   0  10   94.14   12.55
   3   0 -11    3.75    6.71
  -3   0  11    4.95    5.56
   3   0  11    4.18    5.66
  -3   0  11    4.86    5.19
   3   0  11    1.30    3.83
  -3   0  11   -0.01    5.45
  -3   0  11    3.40    4.57
   3   0  11    2.08    4.36
  -3   0 -11    3.42    4.64
   3   0  11    5.24    8.42
   3   0  11    2.98    5.67
  -3   0  11    1.73    3.58
  -3   0 -11    0.38    2.97
   3   0  11    2.41    2.94
  -3   0  11    3.22    5.91
   3   0 -12    0.87    6.12
   3   0  12    0.26    4.45
  -3   0  12    3.43    6.99
   3   0  12    0.01    2.46
  -3   0  12    3.65    3.76
  -3   0  12    2.86    3.22
   3   0  12    3.42    6.25
  -3   0 -12    2.18    3.21
   3   0  12    4.13    7.43
   3   0  12   -1.74    5.91
   3   0  12    0.93    2.47
  -3   0  12    3.83    4.56
   3   0 -13  145.04   19.37
   3   0  13  147.28   24.04
  -3   0 -13  154.15   26.23
   3   0 -13  113.44   38.34
   3   0  13   70.17   19.81
  -3   0  13  134.81   33.31
  -3   0  13  106.91   15.01
   3   0  13  106.06   21.90
  -3   0 -13   94.72   18.20
   3   0  13  107.17   16.71
   3   0  13   53.61   15.90
  -3   0  13   95.00   17.23
   3   0 -14    3.38    5.37
  -3   0  14    6.49    5.50
  -3   0  14    3.91    3.36
   3   0  14    2.35    4.37
  -3   0 -14    7.42    5.45
   3   0  14    1.83    4.93
   3   0  14    3.79    2.81
  -3   0  14    1.99    2.92
   3   0 -15  147.36   32.19
  -3   0  15  150.69   46.49
  -3   0 -15  110.32   24.33
   3   0  15  119.64   27.10
  -3   0 -15   95.40   32.17
   3   0  15  120.22   28.13
   3   0  15  109.20   13.14
   3   0  15   49.67   25.03
  -3   0  15   89.60   11.89
   3   0 -16    0.85    2.59
  -3   0  16    4.70    3.62
   3   0  16    2.54    2.48
   3   0  16    4.10    5.30
   3   0  16    1.13    5.10
  -3   0  16    2.46    2.84
   3   0 -17    1.00    1.40
  -3   0  17    1.54    3.61
   3   0  17    2.96    3.35
   3   0  17    0.47    1.19
   3   0  17    1.00    2.46
   3   0  17    3.41    3.22
  -3   0  17    3.14    3.16
  -3   0  18    0.78    1.11
   3   0  18    1.99    2.76
   3   0  18    0.73    2.07
   3   0  18    0.47    1.10
  -3   0  18    1.09    1.73
  -4   0   0 7662.53  931.61
  -4   0   0 9999.99 1214.68
  -4   0   1  330.77   27.86
  -4   0  -1  342.45   30.50
  -4   0   1  435.20   36.15
  -4   0  -1  440.54   36.10
  -4   0   2   47.56   14.17
  -4   0  -2   31.36    7.38
  -4   0   2   49.04    6.21
  -4   0  -2   35.49    4.93
  -4   0   3  659.37   27.28
  -4   0  -3  653.16   24.91
   4   0   3  536.01   65.59
  -4   0   3  645.51   26.95
  -4   0  -3  646.96   25.31
  -4   0   4 1011.72   42.69
  -4   0  -4  938.69   34.05
   4   0   4  820.88   28.16
  -4   0   4  986.44   36.60
  -4   0  -4  997.75   38.70
  -4   0  -4  410.18   18.02
  -4   0  -5  282.36   36.07
   4   0  -5  211.87   28.96
   4   0   5  243.96   30.84
  -4   0   5  241.43   31.86
  -4   0  -5  276.30   18.67
  -4   0   5  205.17   28.31
  -4   0   5  213.35   28.37
  -4   0   5  208.74   27.59
  -4   0  -5  159.41   12.21
   4   0   5  147.50   19.71
  -4   0  -5  124.71   25.14
   4   0   5  138.45    9.95
  -4   0   5  173.97   18.28
  -4   0  -6   40.11    7.04
   4   0  -6   28.42    7.15
   4   0   6   29.90    5.84
  -4   0   6   44.08   17.07
  -4   0  -6   35.16    8.14
  -4   0   6   26.76   10.87
  -4   0   6   34.67   11.48
  -4   0  -6   16.04    5.23
  -4   0   6   21.13    6.51
  -4   0  -6   19.67   10.46
   4   0   6   13.31    4.10
   4   0   6   13.86    4.72
  -4   0   6   17.34    6.30
  -4   0  -6    8.31    3.02
  -4   0   6   11.17    4.08
  -4   0  -7  164.34   38.35
   4   0  -7   93.48   15.71
   4   0   7  121.22   18.07
  -4   0   7  135.04   26.60
  -4   0  -7  127.03   19.87
  -4   0   7  115.93   34.57
  -4   0   7  108.32   18.52
  -4   0  -7   65.04   19.65
  -4   0   7   97.48   16.06
  -4   0  -7   80.19   12.97
  -4   0  -7   78.55   13.95
   4   0   7   66.23   11.40
   4   0   7   71.36   12.28
  -4   0   7   84.21   23.29
  -4   0  -7   59.21    9.79
  -4   0   7   72.44   12.94
  -4   0  -8   15.99    5.21
   4   0  -8    9.59    5.04
   4   0   8   13.84    6.21
  -4   0   8   19.87    7.84
  -4   0  -8   13.59    6.19
  -4   0   8    8.21    4.70
  -4   0   8   11.07    6.11
  -4   0  -8    3.98    3.48
  -4   0   8    3.44    5.18
  -4   0  -8    5.94    3.94
   4   0   8    1.85    3.01
  -4   0  -8    6.12    4.12
   4   0   8    1.89    4.05
   4   0   8    4.27    3.83
  -4   0   8    5.29    4.44
  -4   0  -8    1.21    2.77
  -4   0   8    1.00    4.42
  -4   0  -9    8.24    5.51
   4   0  -9    5.82    5.46
   4   0   9    6.41    4.55
  -4   0  -9    8.62    6.68
  -4   0   9    5.10    4.33
  -4   0   9    8.01    5.59
  -4   0   9    4.59    4.58
  -4   0  -9    3.28    3.72
   4   0   9    2.12    3.20
  -4   0  -9    5.48    3.80
   4   0   9    5.08    4.22
   4   0   9    0.93    4.17
  -4   0   9    2.51    2.98
  -4   0  -9    2.43    2.66
  -4   0   9    3.51    4.63
  -4   0 -10    1.83    6.51
  -4   0  10    2.25    4.32
  -4   0  10    1.40    4.02
  -4   0  10   -0.06    5.26
  -4   0 -10    2.49    3.81
   4   0  10    0.77    3.31
  -4   0 -10    3.31    3.87
   4   0  10    2.45    5.98
   4   0  10    2.06    5.08
  -4   0  10    2.50    3.15
  -4   0 -10    1.52    2.90
  -4   0  10    2.62    3.65
   4   0 -11   12.25    6.39
   4   0  11   13.04    5.50
  -4   0 -11   18.46    8.71
   4   0 -11    9.46    4.76
  -4   0  11   16.12    7.49
  -4   0  11   16.32    7.40
  -4   0 -11   11.71    5.20
   4   0  11   10.63    4.55
  -4   0 -11   10.61    5.79
   4   0  11   10.28    6.38
   4   0  11   14.42    7.77
  -4   0  11   12.93    7.35
  -4   0  11   11.95    6.99
   4   0 -12   42.42    8.97
   4   0  12   45.41    8.70
  -4   0 -12   52.99   11.76
   4   0 -12   22.19    8.28
  -4   0  12   53.19   16.78
  -4   0  12   49.45   16.55
  -4   0 -12   24.17    6.78
   4   0  12   30.79    7.45
  -4   0 -12   34.15   12.07
   4   0  12   28.47   11.06
   4   0  12   29.18   11.24
  -4   0  12   30.43   10.66
  -4   0  12   21.49    7.48
  -4   0  13   74.42   23.33
  -4   0  13   78.01   21.54
   4   0  13   43.25    7.47
  -4   0 -13   57.36   15.77
   4   0  13   34.21    7.64
   4   0  13   40.80    9.07
  -4   0  13   40.05    9.60
   4   0 -14    6.71    4.38
  -4   0  14    6.25    4.24
   4   0  14    3.29    3.78
  -4   0 -14    9.52    6.44
   4   0  14    2.97    6.60
   4   0  14    4.30    5.48
  -4   0  14    2.90    5.36
   4   0 -15    1.53    2.63
  -4   0  15   -0.38    3.78
   4   0  15    0.70    2.37
   4   0  15    2.68    4.02
   4   0  15    1.97    4.46
   4   0  15    4.45    5.88
  -4   0  15   -0.78    4.15
   4   0 -16    2.24    2.98
  -4   0  16    2.75    3.65
   4   0  16    0.79    2.44
   4   0  16    0.67    2.88
   4   0  16    1.47    3.17
   4   0  16    0.67    2.59
  -4   0  16    1.65    3.31
   4   0 -17    0.62    1.10
  -4   0  17    0.31    1.53
   4   0  17    1.31    1.35
   4   0  17    1.39    1.94
   4   0  17   -0.91    2.71
   4   0  17    2.76    3.61
  -4   0  17    0.69    1.65
   4   0  18    1.16    2.22
   4   0  18    0.67    1.84
  -4   0  18    1.95    1.82
  -5   0   0   -0.12    5.34
  -5   0   0    1.31    4.22
  -5   0   0    1.04    3.87
  -5   0   0    0.58    3.38
   5   0   0    1.47    2.51
  -5   0   0    1.40    3.13
  -5   0   0    1.88    2.69
  -5   0   1   83.48   12.59
  -5   0  -1   86.89   13.02
  -5   0   1   72.98   11.17
  -5   0  -1   70.54   11.16
  -5   0   1   53.83   15.83
  -5   0  -1   47.93   15.05
  -5   0   1   45.40   18.08
  -5   0  -1   43.28    7.68
  -5   0   1   36.27    6.92
   5   0   1   25.34    4.86
  -5   0   1   20.73    9.28
  -5   0  -1   21.85   10.42
  -5   0   1   20.03    4.94
  -5   0  -1   17.17    4.43
  -5   0   2 6648.09  282.61
  -5   0  -2 6967.51  938.80
  -5   0   2 7264.62  978.07
  -5   0  -2 7138.78  961.00
  -5   0  -2 4551.76  193.04
  -5   0   2 5387.65  228.94
  -5   0  -2 5190.49  219.87
  -5   0   2 5938.59  251.07
   5   0   2 4866.63  656.41
  -5   0   2 3557.55  479.87
  -5   0  -2 3650.55  492.58
  -5   0   2 4556.08  614.78
  -5   0  -2 4503.60  607.07
  -5   0   3   63.10   17.00
  -5   0  -3   60.08    9.89
  -5   0   3   49.34    8.42
  -5   0  -3   51.12    8.84
  -5   0   3   37.17   13.62
  -5   0  -3   29.12    5.42
  -5   0   3   42.21   20.12
  -5   0  -3   34.19   10.05
  -5   0   3   36.21    7.01
  -5   0  -3   32.26    9.94
   5   0   3   24.19    5.63
  -5   0   3   20.56    7.23
  -5   0  -3   23.19    7.47
  -5   0   3   19.61    5.21
  -5   0  -3   17.82    6.53
  -5   0   4  506.26   29.60
  -5   0  -4  499.46   28.50
  -5   0   4  520.23   33.29
  -5   0  -4  503.47   41.32
  -5   0   4  403.22   24.89
  -5   0  -4  290.71   25.60
  -5   0   4  390.85   26.70
  -5   0  -4  362.33   21.23
  -5   0   4  425.33   25.62
  -5   0  -4  389.87   25.83
   5   0   4  386.39   23.05
   5   0   4  243.16   17.96
  -5   0  -4  249.05   18.03
   5   0   4  271.27   16.51
  -5   0   4  374.71   23.48
  -5   0  -4  335.07   20.32
  -5   0   4  384.77   26.74
  -5   0  -5  357.66   26.19
   5   0  -5  277.37   19.50
  -5   0   5  377.66   25.37
  -5   0  -5  389.79   29.46
  -5   0   5  334.74   22.05
  -5   0   5  335.26   33.74
  -5   0  -5  316.21   19.40
  -5   0   5  370.62   24.28
  -5   0  -5  306.70   28.74
   5   0   5  273.22   16.98
  -5   0  -5  353.07   21.74
  -5   0  -6  395.05   35.74
   5   0  -6  266.67   26.39
  -5   0   6  385.27   45.94
  -5   0  -6  397.51   37.16
  -5   0   6  344.32   36.77
  -5   0   6  329.11   45.98
  -5   0  -6  277.88   28.34
  -5   0   6  346.12   35.21
  -5   0  -6  303.60   28.45
  -5   0  -6  260.95   30.00
   5   0   6  230.18   22.41
   5   0   6  250.13   24.24
  -5   0   6  336.01   43.48
  -5   0  -6  268.41   27.23
  -5   0   6  340.57   33.04
  -5   0  -7  426.34   35.40
   5   0  -7  266.87   25.47
  -5   0   7  420.55   36.48
  -5   0  -7  390.50   35.18
  -5   0   7  334.89   30.13
  -5   0   7  328.14   30.27
  -5   0  -7  248.35   25.35
  -5   0  -7  278.53   25.14
  -5   0  -7  227.24   25.18
   5   0   7  190.15   21.91
   5   0   7  197.25   19.08
  -5   0   7  234.52   27.74
  -5   0  -7  171.26   40.69
   5   0  -8   13.67    5.37
  -5   0   8   23.73   10.29
  -5   0  -8   24.40    8.01
  -5   0   8   25.18   11.96
  -5   0   8   20.15    9.14
  -5   0   8   28.60    9.52
  -5   0  -8   13.47    5.84
  -5   0  -8   12.45    8.27
   5   0   8   10.38    5.10
   5   0   8   10.89    5.07
  -5   0   8   10.44    5.78
  -5   0  -8    8.52    3.99
  -5   0   8   14.52    8.84
   5   0  -9    8.58    4.63
  -5   0  -9   12.36    6.78
  -5   0   9   12.25    6.13
  -5   0   9   11.87    6.06
  -5   0   9    9.30    6.48
  -5   0  -9    7.31    4.58
  -5   0  -9   11.83    6.40
   5   0   9    5.77    4.87
   5   0   9    1.79    4.26
  -5   0   9    6.65    5.27
  -5   0  -9    3.11    2.88
  -5   0   9    4.33    5.45
   5   0 -10   45.62    9.18
  -5   0 -10   73.89   22.65
  -5   0  10   69.41   20.53
  -5   0  10  103.74   35.70
  -5   0 -10   58.61    9.88
  -5   0 -10   65.96   26.49
   5   0  10   49.51   10.52
   5   0  10   51.47   10.71
  -5   0  10   64.94   19.96
  -5   0 -10   30.20   10.35
  -5   0  10   68.39   13.24
   5   0 -11   52.00   11.41
  -5   0 -11   62.75   26.04
   5   0 -11   42.02   11.53
  -5   0  11   88.51   24.60
  -5   0  11  110.65   30.96
  -5   0 -11   76.40   24.87
   5   0  11   59.05   13.23
   5   0  11   55.04   13.02
  -5   0  11   69.15   20.29
  -5   0  11   71.98   13.98
   5   0 -12   23.22    5.97
  -5   0  12   49.32   16.05
  -5   0  12   49.86   15.97
   5   0  12   26.90    8.46
   5   0  12   36.34   12.34
  -5   0  12   35.17   10.73
  -5   0  12   29.53    9.05
  -5   0  13    0.41    2.84
  -5   0  13    3.66    4.73
   5   0  13    1.36    4.34
   5   0  13    3.15    6.90
   5   0  13    1.39    4.72
  -5   0  13    1.91    4.57
   5   0 -14    2.60    2.16
  -5   0  14    0.90    2.22
   5   0  14    1.76    2.74
   5   0  14    2.04    4.01
   5   0  14   -0.44    3.32
  -5   0  14    0.56    3.76
   5   0 -15    1.00    2.92
  -5   0  15    3.94    2.74
   5   0  15    1.65    4.76
   5   0  15    4.52    3.79
   5   0  15    1.23    3.67
  -5   0  15    0.56    1.25
   5   0 -16    4.96    3.77
  -5   0  16    6.61    7.18
   5   0  16    2.32    2.71
   5   0  16    2.12    1.65
   5   0  16    1.50    1.85
  -5   0  16    2.42    2.89
  -5   0  17   -0.09    1.25
   5   0  17    0.51    1.89
   5   0  17    1.67    1.80
  -5   0  17    0.18    0.77
  -6   0   0   75.13   25.23
  -6   0   0   76.42   13.42
  -6   0   0   69.64   23.05
  -6   0   0   72.64   22.15
  -6   0   0   72.09   14.00
   6   0   0   47.41   16.24
  -6   0   0   70.75   10.66
  -6   0   1  447.13   40.77
  -6   0  -1  423.57   39.45
  -6   0   1  439.66   39.71
  -6   0  -1  432.99   39.10
  -6   0   1  310.71   31.07
  -6   0  -1  299.32   37.23
  -6   0   1  323.29   30.71
  -6   0  -1  321.98   30.28
  -6   0   1  354.61   40.32
  -6   0  -1  348.09   32.43
   6   0  -1  186.39   34.98
   6   0   1  256.41   41.33
  -6   0   1  270.92   27.62
  -6   0  -1  252.58   25.42
  -6   0   2  369.56   36.93
  -6   0  -2  375.37   32.18
  -6   0   2  380.15   32.44
  -6   0  -2  363.75   31.51
  -6   0   2  271.86   25.34
  -6   0  -2  262.26   25.01
  -6   0   2  285.34   30.18
  -6   0  -2  265.23   26.72
  -6   0   2  306.07   27.78
  -6   0  -2  277.64   25.90
   6   0   2  233.48   21.50
  -6   0   2  225.65   26.29
  -6   0  -2  211.15   23.12
  -6   0   3   32.12   16.13
  -6   0  -3   28.78   11.13
  -6   0   3   18.97   12.61
  -6   0  -3   25.45    6.53
  -6   0   3   14.32    8.83
  -6   0  -3   13.92    6.10
  -6   0   3   13.64    5.97
  -6   0  -3   12.80    4.82
  -6   0   3   17.86    6.83
  -6   0  -3   17.22    6.10
   6   0   3    9.56    4.38
  -6   0   3    9.91    5.38
  -6   0  -3   11.99    5.39
  -6   0   3    6.85    3.81
  -6   0  -4  161.61   19.33
  -6   0   4  186.84   21.41
  -6   0  -4  188.51   19.34
  -6   0   4  159.01   47.72
  -6   0  -4  107.12   29.75
  -6   0   4  164.77   19.80
  -6   0  -4  141.55   20.52
  -6   0   4  175.46   19.61
  -6   0  -4  174.32   18.19
   6   0   4  159.00   20.91
  -6   0   4  126.87   15.49
  -6   0  -4  146.92   16.27
  -6   0   4  170.90   35.51
  -6   0  -5   90.80   28.01
   6   0  -5   80.50   16.18
  -6   0   5   95.04   35.83
  -6   0  -5   94.13   19.33
  -6   0   5   85.55   35.65
  -6   0   5   86.88   29.10
  -6   0  -5   66.00   13.24
  -6   0   5   80.74   16.36
  -6   0  -5   63.27   19.30
   6   0   5   59.80   12.51
   6   0   5   38.60    8.17
  -6   0   5   69.78   24.38
  -6   0  -5   41.30    9.38
  -6   0   5   57.93   18.00
  -6   0  -6  401.52   33.00
   6   0  -6  293.83   24.97
  -6   0   6  451.50   33.62
  -6   0  -6  435.35   33.45
  -6   0   6  366.68   45.94
  -6   0   6  327.73   30.97
  -6   0  -6  306.77   23.96
  -6   0   6  361.55   30.14
  -6   0  -6  297.79   26.36
   6   0   6  278.94   24.86
   6   0   6  198.92   17.28
   6   0   6  189.79   16.50
  -6   0   6  290.57   69.44
  -6   0  -6  219.06   28.72
  -6   0   6  274.27   39.79
   6   0  -7   67.57   11.93
  -6   0   7   86.33   36.04
  -6   0  -7  126.78   17.35
  -6   0   7  124.97   34.30
  -6   0   7  111.59   26.56
  -6   0   7  131.80   33.35
  -6   0  -7   79.85   12.98
   6   0   7  106.98   15.79
   6   0   7   69.75   10.96
   6   0   7   67.56   10.67
  -6   0   7  100.40   31.27
  -6   0  -7   76.61   11.54
  -6   0   7  102.10   21.65
   6   0  -8    9.39    8.62
  -6   0   8    3.05    5.91
  -6   0  -8    4.22    5.42
  -6   0   8    9.10    5.10
  -6   0   8    9.53    7.00
  -6   0   8    7.08    6.75
  -6   0  -8    3.37    4.34
   6   0   8    3.52    6.28
   6   0   8    2.80    3.70
   6   0   8    0.67    3.61
  -6   0   8    7.79    4.94
  -6   0  -8    2.37    3.73
  -6   0   8    4.07    4.88
   6   0  -9    1.95    5.04
  -6   0  -9    0.11    4.02
  -6   0   9    2.55    4.87
  -6   0   9    3.77    4.57
  -6   0   9    2.25    4.25
   6   0   9    3.53    8.19
   6   0   9    1.11    4.26
   6   0   9    0.39    4.37
  -6   0   9    2.25    4.28
  -6   0  -9    1.49    2.64
  -6   0   9    1.99    3.09
  -6   0  10   60.46   15.81
  -6   0  10   77.66   21.75
  -6   0  10   62.78   11.68
   6   0  10   45.14    9.68
   6   0  10   36.41    7.92
   6   0  10    7.69    4.12
   6   0  10   32.09    8.65
  -6   0  10   44.92   10.44
   6   0 -11  123.23   17.85
  -6   0  11  263.70   50.24
  -6   0  11  255.79   29.93
   6   0  11  184.73   23.09
   6   0  11  156.32   20.65
   6   0  11  147.41   20.06
  -6   0  11  171.66   44.96
  -6   0  11  183.20   14.91
   6   0 -12   40.70   12.78
  -6   0  12   68.75   22.57
  -6   0  12   70.39   23.44
   6   0  12   35.87   12.55
   6   0  12   24.94    7.34
   6   0  12   26.92    9.12
  -6   0  12   31.88   14.93
  -6   0  12   31.02    9.92
   6   0 -13    1.72    1.93
  -6   0  13    3.82    4.89
  -6   0  13    8.12    5.73
   6   0  13    3.73    4.33
   6   0  13    3.14    2.95
   6   0  13    0.46    3.01
  -6   0  13    3.39    5.04
   6   0 -14   14.11    8.96
  -6   0  14   18.76    7.14
   6   0  14   11.04    6.80
   6   0  14    4.78    3.55
   6   0  14    4.53    4.81
  -6   0  14    5.84    4.93
   6   0 -15    0.41    2.20
  -6   0  15    0.67    1.83
   6   0  15   -0.05    2.65
   6   0  15    0.56    2.30
   6   0  15    1.34    2.03
  -6   0  15    0.99    2.21
  -6   0  16    1.05    1.07
   6   0  16    0.75    1.42
   6   0  16    0.60    1.32
  -6   0  16    0.83    1.40
  -7   0   0    1.31    7.08
  -7   0   0    3.71    5.15
  -7   0   0    1.82    5.27
  -7   0   0    1.59    5.50
  -7   0   0    2.71    5.49
   7   0   0    0.79    3.11
  -7   0   0    4.17    5.05
  -7   0   1   37.66   17.56
  -7   0  -1   35.82   18.63
  -7   0  -1   35.17    7.64
  -7   0   1   27.01   14.89
  -7   0  -1   32.39   11.42
  -7   0   1   32.80    9.89
  -7   0  -1   35.26   13.92
  -7   0   1   36.92   16.97
  -7   0  -1   31.39    8.70
   7   0   1   18.50    6.81
  -7   0   1   23.41    7.25
  -7   0  -1   26.11    7.92
  -7   0   2  205.00   24.99
  -7   0  -2  197.30   25.74
  -7   0  -2  183.76   21.60
  -7   0   2  150.98   20.70
  -7   0  -2  150.44   31.66
  -7   0   2  168.44   43.21
  -7   0  -2  149.56   42.90
  -7   0   2  154.17   19.80
  -7   0  -2  143.74   18.99
   7   0   2  116.17   15.18
  -7   0   2  116.15   28.97
  -7   0  -2  109.82   17.05
  -7   0   2  105.86   32.29
  -7   0  -3  384.85   41.44
  -7   0  -3  386.48   41.94
  -7   0   3  339.65   38.46
  -7   0  -3  273.97   56.24
  -7   0   3  343.33   46.68
  -7   0  -3  324.91   37.84
  -7   0   3  362.55   40.19
  -7   0  -3  347.75   37.92
   7   0   3  284.68   50.01
  -7   0   3  264.43   37.40
  -7   0  -3  271.19   43.12
  -7   0   3  298.54   35.44
  -7   0  -4  279.98   30.86
   7   0  -4  208.31   24.92
  -7   0  -4  265.05   29.96
  -7   0   4  237.71   37.91
  -7   0  -4  195.59   34.43
  -7   0   4  256.34   33.73
  -7   0  -4  223.26   27.40
  -7   0   4  264.72   30.55
  -7   0  -4  246.38   31.23
   7   0   4  197.75   27.55
  -7   0   4  195.29   25.71
  -7   0  -4  189.36   44.94
  -7   0   4  207.52   29.43
   7   0  -5  146.94   19.15
  -7   0   5  197.58   35.91
  -7   0   5  168.15   24.52
  -7   0  -5  137.86   27.77
  -7   0   5  187.58   24.01
  -7   0  -5  139.84   42.16
   7   0   5  130.41   17.04
  -7   0   5  150.34   45.81
  -7   0  -5  110.95   15.54
  -7   0   5  119.81   24.79
   7   0  -6  108.93   15.89
  -7   0   6  179.87   33.78
  -7   0   6  164.08   27.38
   7   0   6  128.74   19.20
  -7   0   6  130.97   39.43
  -7   0  -6   89.37   35.15
  -7   0   6  125.74   18.36
   7   0  -7   77.08   12.11
  -7   0   7  121.63   50.99
  -7   0   7  121.35   26.46
  -7   0   7  135.49   34.53
   7   0   7   79.03   19.85
   7   0   7   51.63    7.19
  -7   0   7   91.37   23.20
  -7   0  -7   52.71   13.12
  -7   0   7   79.42   18.92
  -7   0   8  280.33   42.08
  -7   0   8  275.28   45.37
  -7   0   8  314.84   46.48
   7   0   8  196.83   57.24
   7   0   8  150.44   23.31
   7   0   8   72.19   12.38
  -7   0   8  200.07   35.25
  -7   0  -8  118.34   39.31
  -7   0   8  188.99   48.44
  -7   0   9    2.14    3.23
  -7   0   9   10.01    6.09
  -7   0   9    4.55    3.95
   7   0   9    5.38    4.16
   7   0   9    2.75    3.08
   7   0   9    2.37    4.40
   7   0   9    1.85    3.42
  -7   0   9    5.00    6.52
  -7   0  -9    0.61    1.46
  -7   0   9    2.79    3.08
   7   0 -10   13.68    6.36
  -7   0  10   40.79   15.28
  -7   0  10   26.79    7.55
   7   0  10   22.86    8.80
   7   0  10    8.44    4.23
   7   0  10    8.82    4.82
   7   0  10   11.65    5.44
  -7   0  10   23.66    9.81
  -7   0  10    8.35    5.90
   7   0 -11    2.21    5.21
  -7   0  11    2.53    4.40
  -7   0  11    2.61    2.95
   7   0  11    1.50    2.16
   7   0  11    1.87    2.72
   7   0  11    1.00    2.96
  -7   0  11    0.42    2.77
  -7   0  11    2.31    3.65
   7   0 -12    1.76    3.68
  -7   0  12    1.82    1.83
  -7   0  12    0.48    1.58
   7   0  12    1.05    3.09
   7   0  12    1.07    2.03
   7   0  12    1.52    1.70
  -7   0  12    0.30    1.43
  -7   0  12    1.41    2.81
  -7   0  13    5.07    3.98
   7   0  13    1.10    2.96
   7   0  13    1.82    2.17
   7   0  13    1.44    1.99
  -7   0  13    3.29    2.85
   7   0 -14    2.58    2.96
  -7   0  14    0.27    2.26
   7   0  14    0.92    1.42
   7   0  14   -0.24    1.06
   7   0  14    0.69    1.49
  -7   0  14    0.59    1.05
  -8   0   0  385.51   20.83
  -8   0   0  339.96   23.84
  -8   0   0  317.99   20.41
  -8   0   0  370.12   20.81
  -8   0   0  257.96   37.89
  -8   0   0  230.12   21.92
  -8   0  -1   71.72   13.00
  -8   0   1   90.20   40.13
  -8   0  -1   71.36   20.72
  -8   0   1   93.86   33.98
  -8   0  -1   65.53   24.24
  -8   0   1   73.68   28.12
  -8   0  -1   64.25   13.98
  -8   0   1   57.96   15.71
  -8   0  -1   53.70   13.14
  -8   0   1   40.24   15.69
  -8   0   2  309.12   49.06
  -8   0  -2  283.55   44.86
  -8   0   2  311.61   47.64
  -8   0  -2  280.08   43.33
  -8   0   2  332.78   48.74
  -8   0  -2  322.09   45.89
   8   0   2  162.48   40.10
  -8   0   2  233.97   59.89
  -8   0  -2  201.59   42.04
  -8   0   2  222.38   36.59
  -8   0   3   18.57    7.23
  -8   0  -3   15.45    5.42
  -8   0   3   20.76    8.67
  -8   0  -3    9.56    6.10
  -8   0   3   17.72    7.73
  -8   0  -3   10.32    7.29
   8   0   3    8.40    4.85
  -8   0   3    9.08    5.34
  -8   0  -3   15.21    5.79
  -8   0   3   10.56    5.12
  -8   0   4   11.75    6.89
  -8   0   4    6.26    3.32
  -8   0  -4    5.12    3.36
  -8   0   4    4.17    3.91
   8   0   4    2.10    4.01
  -8   0   4    5.93    6.12
  -8   0  -4    1.99    4.97
  -8   0   4   -0.22    2.94
  -8   0   5  145.27   50.20
  -8   0   5  133.15   21.02
  -8   0   5  124.80   31.82
   8   0   5   84.87   14.11
  -8   0   5  116.71   30.59
  -8   0  -5   87.62   17.40
  -8   0   5   76.14   19.61
  -8   0   6   66.22   27.25
  -8   0   6   75.20   30.97
  -8   0   6   66.27   29.39
   8   0   6   37.38   15.06
  -8   0   6   45.77   16.38
  -8   0  -6   31.14   13.92
  -8   0   6   42.56   16.18
  -8   0   7   31.64   14.00
  -8   0   7   31.99   13.67
  -8   0   7   34.63   12.35
   8   0   7   19.18    6.94
  -8   0   7   28.56   10.48
  -8   0  -7   12.86    7.90
  -8   0   7   15.24    7.38
  -8   0   8    3.75   10.52
  -8   0   8   -0.23    4.85
  -8   0   8    5.68    4.21
   8   0   8   15.33    4.85
   8   0   8    0.27    4.24
  -8   0   8    5.09    3.85
  -8   0   8    4.64    3.35
   8   0  -9   23.87    7.06
  -8   0   9   56.61   16.11
  -8   0   9   56.96   10.19
   8   0   9   23.81   12.73
   8   0   9    6.52    4.47
  -8   0   9   38.62   13.03
  -8   0   9   34.94    8.86
   8   0 -10    5.43    4.35
  -8   0  10   10.01    9.41
  -8   0  10   11.02    6.45
   8   0  10    5.68    4.56
   8   0  10    1.23    1.46
  -8   0  10    6.15    6.32
  -8   0  10    6.05    4.26
   8   0 -11   -0.30    1.93
  -8   0  11    1.98    2.44
  -8   0  11    0.52    1.87
   8   0  11    0.88    2.29
  -8   0  11    1.02    1.52
  -8   0  12    4.27    3.73
  -8   0  12    3.95    2.70
   8   0  12    0.22    1.74
  -8   0  12    0.40    0.87
  -9   0   0    1.84    2.42
  -9   0   0    2.16    1.99
  -9   0   0    0.36    1.40
  -9   0   0    1.60    2.34
  -9   0  -1    3.40    3.64
  -9   0   1    2.84    4.57
  -9   0   1    3.42    2.63
  -9   0  -1    2.98    3.06
  -9   0   1    0.60    1.59
  -9   0   1    4.93    2.60
  -9   0  -1    6.78    5.45
  -9   0   2    1.78    3.24
  -9   0  -2    0.64    1.54
  -9   0   2    4.95    4.55
  -9   0  -2    0.62    1.61
  -9   0   2    1.66    2.19
   9   0  -2   -0.23    3.01
  -9   0   2   -0.58    4.26
  -9   0  -2    1.03    3.07
  -9   0   3    4.00    2.58
  -9   0   3    2.94    3.11
  -9   0   3    5.50    3.53
   9   0  -3    0.85    2.29
  -9   0   3    4.56    4.89
  -9   0  -3    4.91    3.56
  -9   0   4    4.06    2.83
  -9   0   4   11.14    5.83
  -9   0   4    7.83    5.21
   9   0   4    3.77    2.48
  -9   0   4    7.91    6.36
  -9   0  -4    7.61    5.21
  -9   0   5   40.01   22.85
  -9   0   5   41.18   19.17
  -9   0   5   27.86   20.09
   9   0   5   10.38    7.99
   9   0   5    9.07    5.21
  -9   0   5   28.32   15.63
  -9   0  -5    8.55    9.22
  -9   0   6   14.68   12.13
  -9   0   6   15.67   10.17
  -9   0   6   18.18    7.72
   9   0   6    5.43    5.21
   9   0   6    3.98    6.32
  -9   0   6    8.73    6.82
  -9   0  -6    3.47    3.08
  -9   0   7    3.81    3.76
  -9   0   7    2.54    3.41
   9   0   7    1.72    1.67
   9   0   7    1.12    3.48
  -9   0   7    2.94    3.12
   9   0  -8    4.67    6.34
  -9   0   8    5.00    4.53
  -9   0   8    4.80    3.25
   9   0   8    3.01    2.99
   9   0   8    0.76    2.59
  -9   0   8    4.36    2.76
   9   0  -9    7.48    3.75
  -9   0   9    7.05    5.60
  -9   0   9    3.18    4.27
   9   0   9    1.64    3.66
   9   0   9    0.45    0.86
  -9   0   9    3.94    2.30
  -9   0  10    0.15    1.14
  -9   0  10    1.48    2.18
 -10   0   0    8.86   14.55
  10   0   0    7.39    5.00
 -10   0   0   14.11    8.06
 -10   0   1   -0.02    2.03
 -10   0   1    0.58    1.59
  10   0  -1    0.22    1.90
 -10   0  -1    0.80    1.44
 -10   0   2    2.01    2.74
 -10   0   2    0.77    1.00
  10   0  -2    0.78    1.82
  10   0   2    2.10    4.34
 -10   0   2    3.21    1.68
 -10   0  -2    1.64    2.58
 -10   0   3    4.65    3.77
 -10   0   3    3.16    2.36
  10   0   3    0.05    2.87
 -10   0   3    1.56    2.82
 -10   0  -3    0.79    0.89
 -10   0   4    7.33    8.34
  10   0   4    3.59    4.07
 -10   0   4    4.87    6.59
  10   0  -5    0.99    2.76
 -10   0   5    1.25    1.45
  10   0   5    2.32    2.57
 -10   0   5    1.20    1.89
  10   0  -6    0.79    2.23
  10   0   6   -0.35    1.89
 -10   0   6    1.16    1.07
   0  -1  19   -0.65    2.29
   0  -1  19    0.96    1.19
   0  -1  18    0.36    1.36
   0  -1  18   -0.05    3.12
   0  -1  18    2.14    2.75
   0  -1  17    0.69    1.24
   0  -1  17    1.26    5.27
   0  -1  17    3.03    3.31
   0  -1  16    8.46    4.96
   0  -1  16   16.57    7.71
   0  -1  16    8.05    7.42
   0  -1  15   21.65    9.61
   0  -1  15    9.42    4.78
   0  -1  15    4.71    3.61
   0  -1  14   32.62    8.01
   0  -1  14   12.15    6.29
   0  -1  14   16.90    9.69
   0  -1  14    4.58    3.70
   0  -1  14    6.09    3.47
   0  -1  14    2.63    2.87
   0  -1  13   64.39   11.34
   0  -1  13   39.13   16.04
   0  -1  13   34.76    9.50
   0  -1  13   25.15    8.53
   0  -1  13   17.41    5.49
   0  -1  13   16.32    6.57
   0   1 -12    3.53    5.65
   0  -1  12    9.10    7.68
   0  -1  12    4.84    5.00
   0  -1  12    8.37    6.09
   0  -1  12    6.40    4.39
   0  -1  12   10.07    4.99
   0  -1  12    9.64    4.62
   0   1 -11    2.62    6.21
   0  -1  11    3.02    6.55
   0   1 -11    0.90    3.70
   0  -1  11    1.73    3.31
   0  -1  11    2.58    5.66
   0   1 -11    1.73    2.76
   0  -1  11    2.16    4.49
   0  -1  11    0.94    3.02
   0  -1  11    1.57    3.51
   0   1 -10  242.17   34.54
   0  -1  10  301.07   43.34
   0   1 -10  155.12   22.47
   0  -1  10  164.85   14.11
   0  -1  10  252.61   18.07
   0   1 -10  100.29   14.96
   0  -1  10  222.99   15.33
   0  -1  10  216.04   14.53
   0   1  -9  955.97   43.97
   0  -1   9 1155.45   53.85
   0  -1   9  516.65   26.37
   0  -1   9  643.99   32.41
   0  -1   9  353.11   20.20
   0   1  -8   61.88    6.17
   0  -1   8   79.45    7.24
   0   1  -7  784.58   28.18
   0  -1   7 1051.85   37.62
   0   1  -6  325.45   26.54
   0  -1   6  484.74   39.11
   0   1  -5 3590.86   59.13
   0  -1   5 6056.22   98.55
   0   1  -4 2539.58   42.07
   0  -1   4 4238.85   69.30
   0   1  -3 2597.72   41.65
   0  -1   3 5197.76   82.29
   0   1  -2 2787.66   43.35
   0  -1   2 4503.92   71.56
   0  -1   1 1270.04   19.73
   0  -1   1 1602.55   26.25
   0  -1   0    2.24    0.39
   0  -1   0    1.30    0.64
   0  -1  -1 1287.27   21.19
   0   1   1 1238.46   20.11
   0  -1  -1 1229.14   19.97
   0  -1  -2 3521.21   56.00
   0   1   2 4558.11   71.33
   0   1   2 3924.87   61.64
   0  -1  -2 4188.25   64.47
   0   1   3 3876.84   62.25
   0  -1  -5 4118.81   68.92
   0   1   5 5659.21   92.24
   0  -1  -6  395.74   32.17
   0   1   6  511.75   41.05
   0  -1  -7  841.63   30.77
   0   1   7 1026.06   36.91
   0  -1  -8   77.21    6.62
   0   1   8   96.66    8.20
   0   1   9 1132.63   53.14
   0  -1  -9  590.94   29.19
   0   1   9  442.90   23.16
   0   1   9  625.40   31.38
   0  -1  -9  481.07   24.50
   0   1   9  311.79   18.20
   0  -1 -10  273.63   18.74
   0   1  10  301.74   43.66
   0  -1 -10  199.60   28.93
   0   1  10  141.63   33.30
   0   1  10  244.29   17.34
   0  -1 -10  167.43   14.97
   0   1  10  214.00   14.59
   0   1  10  203.35   14.00
   0   1  10  151.97   11.90
   0  -1 -11    2.34    6.25
   0   1  11    3.18    5.50
   0  -1 -11    3.26    5.40
   0   1  11    1.62    2.98
   0   1  11    1.61    4.59
   0  -1 -11    0.59    2.73
   0   1  11    1.61    3.74
   0   1  11    1.02    2.75
   0   1  11    1.55    2.99
   0  -1 -12    5.75    5.70
   0   1  12    6.78    7.22
   0  -1 -12    6.28    4.98
   0   1  12    5.89    4.12
   0   1  12    8.14    5.92
   0  -1 -12    5.83    4.51
   0   1  12    7.40    4.48
   0   1  12    4.26    3.96
   0   1  12    7.35    6.67
   0  -1 -13   72.56   10.90
   0   1  13   71.02   12.19
   0  -1 -13   43.73    8.32
   0   1  13   33.54    9.48
   0  -1 -13   21.70   10.80
   0   1  13   24.40    6.05
   0   1  13   22.84    6.52
   0   1  13   16.63    7.96
   0  -1 -14   27.49    6.24
   0   1  14   24.96    8.09
   0  -1 -14    9.71    4.84
   0   1  14   11.67    5.38
   0  -1 -14    4.36    3.20
   0   1  14    2.45    3.18
   0   1  14    4.59    3.85
   0  -1 -15   27.08    6.79
   0   1  15   20.55   15.28
   0  -1 -15   10.96    5.71
   0   1  15    8.12    4.30
   0  -1 -16    7.38    3.58
   0   1  16    9.20    4.79
   0   1  16   14.97    7.94
   0   1  16    6.43    3.89
   0   1  17    2.04    2.17
   0   1  17    0.74    3.55
   0   1  17    1.01    2.44
   0   1  18    2.24    2.13
   0   1  18    1.12    1.11
   0   1  19    0.61    2.31
   0   1  19    0.53    0.95
  -1  -1  19    0.69    0.83
  -1  -1  19    1.71    2.12
   1  -1  19    2.62    3.75
   1  -1  19    0.67    0.94
  -1  -1  19   -0.19    1.32
   1  -1  18    0.48    0.88
  -1  -1  18    0.22    2.14
  -1  -1  18    0.18    2.24
   1  -1  18    2.90    4.31
   1  -1  18    1.25    1.53
  -1  -1  18    1.53    1.60
   1  -1  17    1.50    1.81
  -1  -1  17    1.48    1.60
  -1  -1  17   -0.02    2.95
   1  -1  17    2.77    4.61
   1  -1  17    0.46    1.79
   1  -1  17    1.37    1.89
  -1  -1  17    1.77    1.77
   1  -1  16    1.70    2.64
  -1  -1  16    2.64    2.12
  -1  -1  16    1.02    3.85
   1  -1  16    4.40    3.89
   1  -1  16    1.30    2.68
   1  -1  16    0.82    2.73
   1  -1  16    4.14    3.29
  -1  -1  16    2.37    5.15
   1  -1  15    3.00    4.16
  -1  -1  15    0.62    3.25
  -1  -1  15    0.62    5.24
   1  -1  15    0.59    3.98
   1  -1  15    0.94    4.89
   1  -1  15    1.32    4.63
   1  -1  15    3.01    2.16
  -1  -1  15    4.28    3.76
  -1  -1  14    6.69    6.11
   1  -1  14    6.03    5.34
   1   1 -14    6.11    4.13
   1  -1  14    4.87    3.52
  -1  -1  14    2.74    5.03
  -1  -1  14    6.80    4.99
   1  -1  14    6.59    6.27
  -1   1 -14    1.15    1.89
   1  -1  14    5.71    4.18
   1  -1  14    3.61    3.58
   1  -1  14    8.57    4.61
  -1  -1  14    4.61    4.19
   1   1 -13   12.35    4.69
  -1  -1  13   20.58    6.81
   1  -1  13   22.65    7.10
   1   1 -13   10.40    4.65
   1  -1  13   13.97    9.34
  -1  -1  13   13.25    6.31
  -1  -1  13   20.44    7.16
   1  -1  13   11.09    6.17
  -1   1 -13    6.48    3.33
   1  -1  13   16.93    6.26
   1  -1  13   18.26    7.27
   1  -1  13   18.37    7.65
  -1  -1  13   19.00    6.59
   1   1 -12  165.06   22.43
  -1  -1  12  192.44   26.57
   1  -1  12  191.32   26.13
   1   1 -12  134.22   18.88
   1  -1  12  103.93   24.60
  -1  -1  12  130.69   35.74
  -1  -1  12  169.28   23.98
   1  -1  12  147.58   21.45
  -1   1 -12   77.44   26.04
   1  -1  12  145.01   21.23
   1  -1  12  141.69   20.27
   1  -1  12  101.32   26.57
  -1  -1  12  105.40   16.80
  -1   1 -11   62.11   18.97
   1   1 -11   64.35   22.22
  -1  -1  11   78.37   14.64
   1  -1  11   77.30   14.17
   1   1 -11   43.80    8.61
   1  -1  11   50.93   14.05
  -1  -1  11   45.40   14.24
  -1  -1  11   63.20   13.49
   1  -1  11   58.68   11.64
  -1   1 -11   34.46   11.15
  -1  -1  11   29.55    8.95
   1  -1  11   52.33   12.24
   1  -1  11   51.25   11.47
   1  -1  11   44.56   11.69
  -1  -1  11   32.55   11.74
  -1   1 -10  514.75   27.74
   1   1 -10  400.01   23.72
  -1  -1  10  517.27   29.72
   1  -1  10  497.42   29.04
   1  -1  10  246.82   30.01
  -1  -1  10  235.41   24.13
  -1  -1  10  322.62   20.46
   1  -1  10  293.56   19.41
  -1   1 -10  187.82   40.21
   1  -1  10  265.29   17.62
   1  -1  10  201.73   30.28
  -1  -1  10  206.89   16.02
  -1   1  -9   10.19    4.65
   1   1  -9    6.76    4.19
  -1  -1   9    8.55    5.13
   1  -1   9   10.51    5.69
  -1  -1   9    3.35    3.41
   1  -1   9    2.59    3.01
  -1  -1   9    2.73    2.34
  -1  -1   9    2.00    3.23
   1  -1   9    1.67    2.86
  -1   1  -9    1.74    2.21
   1  -1   9    1.07    2.54
   1  -1   9    3.25    3.25
   1  -1   9    1.75    2.44
  -1  -1   9    3.20    3.60
  -1   1  -8 1261.43  154.27
   1   1  -8  787.18   97.21
  -1  -1   8 1392.59  170.82
   1  -1   8 1356.79   32.23
  -1  -1   8  635.01   28.50
  -1   1  -7 1526.73   30.67
   1   1  -7  897.86   21.96
  -1  -1   7 1748.94   37.08
   1  -1   7 1632.72   35.02
  -1   1  -6  122.59    5.87
   1   1  -6   80.30    6.22
  -1  -1   6  150.65    7.76
   1  -1   6  143.50    7.80
  -1   1  -5 2348.07   40.17
   1   1  -5 1513.48   29.38
  -1  -1   5 2666.67   46.93
   1  -1   5 2545.65   46.29
   1   1  -4 3863.54   63.48
  -1  -1   4 5684.97   90.88
   1  -1   4 5159.54   83.52
  -1   1  -3 2304.11   37.15
  -1  -1   3 2427.88   40.61
   1  -1   3 2259.46   38.50
  -1  -1   2 4083.28   65.01
  -1  -1   2 4108.50   64.33
  -1  -1   1 4921.55   76.79
  -1  -1   1 5273.25   81.46
   1  -1   1 5265.13   81.04
  -1  -1   1 4205.14   64.63
  -1   1  -1 4634.39   72.85
  -1   1   0  211.36   16.54
  -1  -1   0  246.94   19.47
   1  -1   0  198.81   15.46
   1   1   0  143.33   17.62
  -1   1   0  220.53   17.44
  -1  -1   0  213.39   16.63
   1   1   2 4579.62   71.97
  -1   1   2 5146.91   79.88
  -1  -1  -3 2453.44   41.54
   1  -1  -3 1599.35   29.01
  -1   1   3 2433.57   40.45
   1   1   3 2215.95   37.85
  -1   1   3 1935.38   34.38
   1  -1  -4 3493.29   58.77
   1   1   4 5316.02   85.74
   1  -1  -4 4472.00   68.47
  -1  -1  -5 2399.61   43.55
   1  -1  -5 1364.65   28.35
  -1   1   5 2613.20   46.08
   1   1   5 2351.99   42.85
  -1   1   5 2069.28   38.84
  -1  -1  -6  149.00    8.86
   1  -1  -6   94.51    7.79
  -1   1   6  163.12    8.06
   1   1   6  160.16    8.25
  -1   1   6  137.87   15.55
  -1  -1  -7 1555.44   34.81
   1  -1  -7 1086.34   26.70
  -1   1   7 1766.21   36.73
   1   1   7 1576.08   34.00
  -1  -1  -8 1321.45   30.26
   1  -1  -8  974.10   25.45
  -1   1   8 1406.38  172.33
   1   1   8 1328.39  162.95
  -1  -1  -9    6.53    4.47
   1  -1  -9   12.09    6.24
  -1   1   9   11.09    7.00
   1   1   9    5.52    4.90
  -1   1   9    2.45    2.83
  -1  -1  -9    2.78    3.19
   1   1   9    1.32    2.04
  -1   1   9    2.89    2.47
  -1   1   9    2.58    2.75
   1   1   9    2.93    3.11
  -1  -1  -9    2.59    2.65
   1   1   9    2.46    2.96
   1   1   9    1.61    3.61
   1   1   9    0.57    2.51
  -1   1   9    2.28    2.78
  -1  -1 -10  481.98   27.51
   1  -1 -10  424.28   25.03
  -1   1  10  496.60   28.60
   1   1  10  462.13   27.18
  -1  -1 -10  293.46   18.44
   1  -1 -10  279.41   19.05
   1   1  10  191.86   15.04
  -1   1  10  222.55   15.23
  -1   1  10  312.71   20.18
   1   1  10  271.92   18.56
  -1  -1 -10  262.40   30.83
   1  -1 -10  209.79   13.93
   1   1  10  288.57   46.04
   1   1  10  263.35   17.67
   1   1  10  153.97   16.17
  -1   1  10  161.95   13.08
  -1  -1 -11   58.35   10.95
   1  -1 -11   61.18   13.29
  -1   1  11   67.71   13.69
   1   1  11   57.29   11.02
  -1  -1 -11   45.40    9.16
   1  -1 -11   44.78   10.64
   1   1  11   26.30    9.06
  -1   1  11   37.07   16.03
  -1   1  11   45.36   10.26
   1   1  11   51.05   15.43
  -1  -1 -11   40.53   10.98
   1  -1 -11   29.20    6.16
   1   1  11   38.00    8.99
   1   1  11   41.32   10.92
   1   1  11   19.80    7.46
  -1   1  11   34.76    9.36
  -1  -1 -12  171.64   22.89
   1  -1 -12  170.40   23.55
   1   1  12  180.99   24.75
  -1  -1 -12  147.31   20.30
   1  -1 -12  131.27   18.73
   1   1  12   83.85   21.91
  -1   1  12  105.11   15.71
  -1   1  12  163.62   23.20
   1   1  12  128.31   19.06
  -1  -1 -12  113.31   29.16
   1  -1 -12   67.55   23.19
   1   1  12  132.77   19.65
   1   1  12  152.62   22.08
   1   1  12   80.48   17.96
  -1   1  12   95.32   15.54
  -1  -1 -13   18.50   12.10
   1  -1 -13   20.06    6.46
  -1   1  13   15.41   10.43
   1   1  13   17.83    6.74
  -1  -1 -13   16.81    5.55
   1  -1 -13   14.52    6.32
   1   1  13   12.98    6.13
  -1   1  13   19.31    9.65
  -1   1  13   23.31    8.61
   1   1  13   18.14    7.32
  -1  -1 -13   13.69    7.08
   1  -1 -13    8.52    4.06
   1   1  13   14.63    5.25
   1   1  13   14.12    6.12
   1   1  13   11.41    5.33
  -1   1  13   13.25    6.60
   1  -1 -14    5.70    5.14
  -1   1  14    7.49    6.30
   1   1  14    1.51    6.23
  -1  -1 -14    5.88    4.98
   1  -1 -14    5.07    6.50
   1   1  14    4.73    4.95
  -1   1  14    8.02    4.68
  -1   1  14    2.81    5.42
   1   1  14   10.60    7.70
  -1  -1 -14    4.68    3.77
   1   1  14    4.78    7.38
   1   1  14    0.77    4.25
   1   1  14    2.16    2.01
  -1   1  14    6.58    5.11
  -1  -1 -15    2.36    2.69
   1  -1 -15    4.26    4.03
   1   1  15    1.54    2.29
  -1   1  15    1.72    3.79
  -1   1  15    1.29    4.89
   1   1  15    2.58    4.04
  -1  -1 -15    1.94    1.88
   1   1  15    0.07    3.94
   1   1  15   -0.85    2.90
  -1  -1 -15    2.20    2.55
   1   1  15    3.36    3.16
  -1   1  15    3.50    6.50
   1  -1 -16    2.34    3.04
   1   1  16    0.01    1.66
  -1   1  16    0.78    2.29
  -1   1  16    5.99    4.67
   1   1  16    1.68    4.93
  -1  -1 -16    0.47    1.59
   1   1  16    2.36    3.20
   1   1  16    3.33    4.15
   1   1  16    3.27    2.79
  -1   1  16    1.15    3.16
   1  -1 -17    0.82    1.90
  -1   1  17    0.91    1.96
   1   1  17   25.75    5.69
   1   1  17    0.17    1.37
   1   1  17    1.38    1.00
  -1   1  17    2.53    2.23
  -1   1  18    0.00    0.94
  -1   1  18    2.32    3.35
   1   1  18    1.38    1.71
   1   1  18    0.99    1.69
  -1   1  18    1.53    2.26
  -1   1  19    0.19    0.60
   1   1  19    2.24    3.39
  -1   1  19    0.72    1.59
   2  -1  19    1.79    1.69
  -2  -1  19   -0.05    1.34
  -2  -1  18    1.67    1.59
  -2  -1  18    0.67    1.14
   2  -1  18    4.28    3.53
   2  -1  18    0.26    0.94
   2  -1  18    1.85    1.80
   2  -1  18    0.43    1.50
  -2  -1  18    2.81    2.06
  -2  -1  17    7.05    3.22
  -2  -1  17    4.50    3.21
   2  -1  17    7.86    5.33
   2  -1  17    3.62    3.40
   2  -1  17    3.78    3.72
   2  -1  17    3.49    2.95
  -2  -1  17    3.65    2.00
   2  -1  16    2.15    1.83
  -2  -1  16    2.77    2.99
  -2  -1  16    3.41    3.69
   2  -1  16   -0.70    3.69
   2  -1  16    6.16    4.87
   2  -1  16   -0.42    3.98
   2  -1  16    1.56    1.94
  -2  -1  16    2.66    2.37
   2   1 -15  129.89   16.36
   2  -1  15   77.35   21.92
  -2  -1  15  119.01   31.33
  -2  -1  15  114.82   16.68
   2  -1  15   96.65   15.03
  -2   1 -15   57.57   19.74
   2  -1  15  101.90   16.14
   2  -1  15   95.41   15.49
   2  -1  15   50.86   17.10
  -2  -1  15   70.72   17.29
  -2  -1  14   59.19   34.19
   2  -1  14   62.49   38.30
   2   1 -14   69.36    8.84
   2  -1  14   53.46   12.24
  -2  -1  14   80.36   26.72
  -2  -1  14  102.11   11.64
   2  -1  14   65.73   13.02
  -2   1 -14   38.07   12.08
   2  -1  14   44.66   10.96
   2  -1  14   22.27    9.75
  -2  -1  14   36.27   11.37
   2   1 -13   33.53    8.89
  -2  -1  13   31.18   11.43
   2  -1  13   35.93    9.16
   2   1 -13   17.57    5.95
   2  -1  13   16.14    6.89
  -2  -1  13   21.61   10.73
  -2  -1  13   20.32    8.59
   2  -1  13   14.93    6.41
  -2   1 -13   14.27    5.73
   2  -1  13   18.30    7.09
   2  -1  13   15.54    8.51
   2  -1  13    9.32    6.05
  -2  -1  13    7.46    5.45
   2   1 -12   98.62   11.45
  -2  -1  12  113.40   12.66
   2  -1  12  108.89   13.13
   2   1 -12   54.87   11.44
   2  -1  12   52.58   10.74
  -2  -1  12   41.37    9.37
  -2  -1  12   56.49   11.58
   2  -1  12   46.86   11.15
  -2   1 -12   36.47   14.11
   2  -1  12   45.36   11.91
   2  -1  12   41.08   12.04
   2  -1  12   32.25   10.44
  -2  -1  12   27.44    9.82
   2   1 -11   55.91   15.75
  -2  -1  11   82.77   13.49
   2  -1  11   77.62   13.10
  -2  -1  11   49.97   17.43
   2  -1  11   47.89   13.37
  -2  -1  11   52.07   17.24
  -2  -1  11   67.35   11.83
   2  -1  11   60.56   11.34
  -2   1 -11   45.83   11.88
   2  -1  11   47.20   10.39
   2  -1  11   51.66   10.27
   2  -1  11   43.66   10.61
  -2  -1  11   49.31    8.87
  -2   1 -10  114.92   12.09
   2   1 -10   73.99   11.33
  -2  -1  10  113.72   16.43
   2  -1  10  105.73   15.99
  -2  -1  10   69.24   17.07
   2  -1  10   59.68   13.42
  -2  -1  10   62.02    9.38
  -2  -1  10   77.67   10.07
   2  -1  10   70.03   12.08
  -2   1 -10   57.33   16.55
   2  -1  10   65.69   11.88
   2  -1  10   64.31   10.29
  -2  -1  10   34.78   11.00
   2  -1  10   51.07   12.21
  -2  -1  10   55.42    9.41
  -2   1  -9  464.78   23.35
   2   1  -9  286.78   17.65
  -2  -1   9  513.03   27.06
   2  -1   9  499.96   27.05
  -2  -1   9  276.22   47.48
   2  -1   9  272.89   44.51
  -2  -1   9  294.01   18.04
  -2  -1   9  364.53   20.50
   2  -1   9  357.46   20.90
  -2   1  -9  276.59   19.54
   2  -1   9  359.20   21.98
   2  -1   9  365.38   22.39
   2  -1   9  265.31   37.08
  -2   1  -8  715.18   33.33
   2   1  -8  411.63   22.65
  -2  -1   8  813.56   38.65
   2  -1   8  759.93   36.98
   2  -1   8  410.25   21.93
  -2  -1   8  395.28   22.23
   2  -1   8  462.12   24.12
  -2   1  -8  363.68   20.92
   2  -1   8  466.39   30.16
   2  -1   8  457.88   24.88
   2  -1   8  350.56   25.12
  -2   1  -7 1258.76  153.74
   2   1  -7  740.43   28.43
  -2  -1   7 1374.59   30.34
   2  -1   7 1217.10  149.34
  -2   1  -6  766.48   26.68
   2   1  -6  513.65   20.75
  -2  -1   6  852.15   30.36
   2  -1   6  744.76   27.67
  -2   1  -5 3242.94   54.38
   2   1  -5 2389.48   44.30
  -2  -1   5 3521.91   59.65
   2  -1   5 3242.29   56.66
  -2   1  -4  517.75   40.52
  -2  -1   4  489.95   38.48
   2  -1   4  458.21   36.38
  -2  -1   3 1108.14   37.04
  -2   1  -3 1022.25   32.99
  -2  -1   3 1062.08   33.96
   2  -1   3  946.60   31.12
  -2   1  -3 1022.13   34.73
  -2  -1   2 4397.40   72.87
  -2  -1   1 3934.53   65.03
  -2   1  -1 4246.34   68.29
   2  -1   1 3728.78   58.12
  -2   1   0 1335.10   24.25
  -2  -1   0 1412.93   26.38
   2   1   0 1117.01   18.45
  -2   1   0 1550.13   28.50
  -2  -1  -1 4154.34   67.70
   2   1   1 3659.81   57.29
  -2   1   1 4003.24   61.13
  -2   1   2 4616.20   75.27
  -2  -1  -2 4994.72   79.49
  -2  -1  -3 1057.17   35.17
   2  -1  -3  922.83   32.00
  -2   1   3 1031.84   33.01
   2   1   3  927.08   30.57
  -2   1   3  874.67   31.19
  -2  -1  -4  544.79   43.04
   2  -1  -4  392.24   16.47
  -2   1   4  511.41   40.08
   2   1   4  460.71   36.59
  -2   1   4  404.00   33.11
  -2  -1  -5 3442.54   61.31
   2  -1  -5 2085.72   40.46
  -2   1   5 3480.26   58.82
   2   1   5 3117.18   54.82
  -2   1   5 2830.46   55.18
  -2  -1  -6  789.21   28.77
   2  -1  -6  435.61   18.96
  -2   1   6  792.82   28.52
   2   1   6  718.49   26.98
  -2   1   6  647.57   26.07
  -2  -1  -7 1354.38   33.50
   2  -1  -7  721.10   89.48
  -2   1   7 1401.89   30.64
   2   1   7 1217.30  149.38
  -2   1   7 1107.33   31.30
  -2  -1  -8  750.26   35.89
   2  -1  -8  457.69   25.42
  -2   1   8  800.37   38.00
   2   1   8  715.50   36.56
  -2   1   8  496.87   35.27
  -2   1   8  376.49   24.84
   2   1   8  454.01   23.83
  -2  -1  -8  416.07   22.96
   2   1   8  492.76   26.42
   2   1   8  455.91   24.85
  -2   1   8  329.78   21.12
  -2  -1  -9  551.99   28.34
   2  -1  -9  343.87   22.11
  -2   1   9  529.65   27.52
   2   1   9  473.75   26.18
   2  -1  -9  214.93   13.56
  -2   1   9  373.17   21.70
  -2  -1  -9  353.10   19.31
  -2   1   9  286.71   17.84
  -2   1   9  357.29   20.03
   2   1   9  321.56   19.38
  -2  -1  -9  304.62   52.81
   2   1   9  358.64   22.01
   2   1   9  350.06   21.45
  -2   1   9  293.19   18.11
   2   1   9  197.60   16.76
  -2  -1 -10  118.97   20.80
   2  -1 -10   90.04   11.99
  -2   1  10  109.40   15.95
   2   1  10  115.01   21.65
   2  -1 -10   49.60    9.08
  -2  -1 -10   79.50   13.39
   2   1  10   34.70   13.52
  -2   1  10   71.68   18.68
  -2   1  10   68.53   11.18
   2   1  10   67.47    9.77
  -2  -1 -10   61.11   16.68
   2   1  10   70.28   10.39
   2   1  10   71.25   10.69
  -2   1  10   50.04   15.70
   2   1  10   33.25    9.95
  -2   1  10   48.26    7.69
  -2  -1 -11   77.99   12.34
   2  -1 -11   65.76   11.98
  -2   1  11   77.67   12.92
   2   1  11   68.89   12.32
  -2  -1 -11   56.01    9.63
   2   1  11   27.05    9.13
  -2   1  11   46.74    9.01
  -2   1  11   64.73   11.87
   2   1  11   53.23   10.04
  -2  -1 -11   53.58   11.85
   2   1  11   59.21   15.99
   2   1  11   45.98    9.09
  -2  -1 -11   46.43    8.78
   2   1  11   27.73    7.42
  -2   1  11   42.09   10.59
  -2  -1 -12  128.35   12.62
   2  -1 -12  104.45   13.08
  -2   1  12  107.68   12.69
   2   1  12   98.07   11.66
  -2  -1 -12   55.30   10.07
   2  -1 -12   53.81   12.78
  -2   1  12   64.81   25.28
  -2   1  12   48.54   10.88
   2   1  12   51.34   12.17
  -2  -1 -12   48.08   13.57
   2   1  12   35.85    9.67
  -2  -1 -12   27.49    6.31
   2   1  12   13.59    7.30
  -2   1  12   29.80    9.32
   2  -1 -13   29.87    7.38
  -2   1  13   35.72    9.03
   2   1  13   25.80    8.28
  -2  -1 -13   21.62    6.18
   2  -1 -13   22.19    8.17
   2   1  13   12.23    5.18
  -2   1  13   20.10    9.21
  -2   1  13   17.82    6.03
   2   1  13   16.94    6.87
  -2  -1 -13   17.43    9.72
   2   1  13   13.52    7.79
  -2  -1 -13    7.23    3.74
   2   1  13    5.93    3.70
  -2   1  13    5.47    6.05
   2  -1 -14  106.24   11.16
  -2   1  14  101.93   10.66
   2   1  14   90.92   10.04
   2  -1 -14   74.12   11.14
   2   1  14   39.14   14.89
  -2   1  14   69.28   17.69
  -2   1  14   61.72    9.53
   2   1  14   50.74   12.76
  -2  -1 -14   46.32   16.23
   2   1  14   47.16    9.07
   2   1  14   42.98    8.60
  -2  -1 -14   28.96    7.65
   2   1  14   20.24    7.38
  -2   1  14   29.62    7.39
   2  -1 -15  122.78   17.74
  -2   1  15  113.50   21.99
  -2   1  15  113.79   16.55
   2   1  15  104.69   16.25
  -2  -1 -15   70.82   20.03
   2   1  15   91.47   14.56
   2   1  15   83.37   14.87
   2   1  15   51.06   21.60
  -2   1  15   73.85   21.13
   2  -1 -16    2.20    3.19
  -2   1  16    1.51    2.80
  -2   1  16    5.65    8.78
   2   1  16    1.12    2.05
  -2  -1 -16    1.75    3.29
   2   1  16    3.29    4.03
   2   1  16    2.98    5.61
   2   1  16    0.34    1.65
  -2   1  16    3.35    5.65
   2  -1 -17    6.41    3.19
  -2   1  17    5.05    4.14
  -2   1  17    0.49    1.44
   2   1  17    4.44    5.26
  -2  -1 -17    2.04    2.35
   2   1  17    4.27    4.20
   2   1  17    2.04    2.20
   2   1  17    3.26    2.66
  -2   1  17    2.00    2.69
  -2   1  18    3.42    2.03
  -2   1  18   -0.40    0.95
   2   1  18    3.49    3.68
   2   1  18    0.26    0.62
   2   1  18    0.54    1.06
  -2   1  18    2.06    2.22
   2   1  19    0.74    1.40
  -2   1  19    1.11    1.12
  -3  -1  18    1.02    1.10
   3  -1  18    1.46    2.50
   3  -1  18    1.31    2.91
   3  -1  18    0.14    0.86
  -3  -1  18    1.83    2.27
  -3  -1  17   15.65    8.44
   3  -1  17    5.99    4.01
   3  -1  17    6.34    6.34
   3  -1  17    4.60    4.58
  -3  -1  17    3.79    3.96
   3   1 -16    3.71    2.82
  -3  -1  16    5.18    4.55
  -3   1 -16    0.25    1.27
   3  -1  16    2.74    4.11
   3  -1  16    2.20    2.48
   3  -1  16    1.86    3.88
   3  -1  16   -0.15    3.74
  -3  -1  16    3.58    4.12
   3   1 -15   19.58    6.57
  -3  -1  15   21.88   10.76
  -3   1 -15   16.64    7.15
   3  -1  15   15.71    5.70
   3  -1  15   14.97    7.64
   3  -1  15   10.46    4.63
   3  -1  15    7.83    4.85
  -3  -1  15   11.32    9.00
   3   1 -14    5.71    4.09
   3  -1  14    4.60    2.87
  -3  -1  14   12.58    7.17
  -3  -1  14    6.90    3.60
   3  -1  14    9.47    5.21
  -3   1 -14    7.44    3.98
   3  -1  14    3.77    5.75
   3  -1  14   -1.57    5.08
   3  -1  14    3.18    3.75
  -3  -1  14    4.52    5.48
   3   1 -13  103.42   18.91
   3  -1  13   96.15   16.44
  -3   1 -13  109.08   20.39
   3   1 -13   78.28   15.90
   3  -1  13   51.64   18.23
  -3  -1  13   79.04   15.92
  -3  -1  13   78.90   14.37
   3  -1  13   71.92   13.91
  -3   1 -13   68.66   20.20
   3  -1  13   78.32   17.81
   3  -1  13   43.92   10.68
  -3  -1  13   57.34   11.74
   3  -1  12  105.52   14.61
  -3   1 -12   89.58   34.47
  -3  -1  12   95.93   18.69
   3  -1  12   59.81   14.82
  -3  -1  12   88.27   27.58
  -3  -1  12   78.35   11.32
   3  -1  12   73.55   12.50
  -3   1 -12   64.31   22.32
   3  -1  12   82.10   14.23
   3  -1  12   76.23   16.58
   3  -1  12   46.29   13.59
  -3  -1  12   66.57   13.93
   3   1 -11   37.40    9.25
  -3  -1  11   65.24   13.46
   3  -1  11   55.66   11.97
  -3   1 -11   50.63   12.11
  -3  -1  11   49.11   14.05
   3  -1  11   32.47   11.50
  -3  -1  11   33.89    9.06
  -3  -1  11   33.21    9.08
   3  -1  11   31.87    8.55
  -3   1 -11   31.33   15.48
   3  -1  11   27.08    8.88
   3  -1  11   32.33   11.92
  -3  -1  11   26.58    8.73
   3  -1  11   21.76    9.28
  -3  -1  11   24.91    7.65
   3   1 -10  127.30   14.68
  -3  -1  10  221.49   20.90
   3  -1  10  215.96   20.84
  -3  -1  10  166.78   32.05
   3  -1  10  116.78   27.96
  -3  -1  10  198.59   46.88
  -3  -1  10  150.58   15.16
   3  -1  10  163.91   16.62
  -3   1 -10  146.09   37.33
   3  -1  10  153.57   17.66
   3  -1  10  180.67   19.80
  -3  -1  10  114.75   18.43
   3  -1  10  122.64   22.64
  -3   1  -9    4.14    4.83
   3   1  -9    1.36    6.07
  -3  -1   9    3.47    4.66
   3  -1   9    1.95    4.70
  -3  -1   9    2.52    3.01
  -3  -1   9    2.79    4.08
   3  -1   9    2.88    3.33
  -3  -1   9    3.52    3.93
  -3   1  -9   -0.23    3.28
   3  -1   9    3.74    5.68
   3  -1   9    0.65    4.46
  -3  -1   9    1.98    3.61
  -3  -1   9    0.07    4.32
  -3   1  -8   45.42   16.04
   3   1  -8   33.17    7.03
  -3  -1   8   56.05    9.49
   3  -1   8   54.10    9.17
  -3   1  -8   59.72   10.62
  -3  -1   8   49.00   11.76
   3  -1   8   31.80    9.68
  -3  -1   8   46.73   12.00
   3  -1   8   31.74    6.20
  -3   1  -8   36.99   11.30
   3  -1   8   34.14    7.61
   3  -1   8   36.14    7.79
  -3  -1   8   28.54    8.26
   3  -1   8   27.65    6.46
  -3  -1   8   35.70    9.14
  -3   1  -7 3326.50  141.39
   3   1  -7 2337.54  102.41
  -3  -1   7 3590.45  152.65
  -3  -1   7 3122.05  134.23
  -3   1  -7 3523.22  151.47
   3  -1   7 1961.80  103.05
  -3  -1   7 2520.60  110.01
   3  -1   7 2263.06   98.94
   3  -1   7 1955.22   90.25
  -3   1  -6   86.85    5.82
   3   1  -6   59.69    7.45
  -3  -1   6   97.87    7.23
   3  -1   6   84.09    6.80
  -3  -1   6   93.53    8.16
  -3   1  -6   93.11   10.33
  -3  -1   6   66.81    5.89
  -3   1  -6   69.78   17.36
  -3   1  -5 2493.35   44.88
  -3  -1   5 2588.07   45.47
   3  -1   5 2344.76   43.35
  -3  -1   5 2447.31   46.11
  -3   1  -5 2589.80   50.43
  -3  -1   4  312.45   26.57
  -3   1  -4  284.36   23.28
  -3  -1   4  279.03   22.38
   3  -1   4  256.63   21.22
  -3  -1   4  256.66   21.71
  -3   1  -4  268.66   23.03
  -3  -1   3  610.41   24.05
  -3   1  -3  565.54   20.42
  -3  -1   3  561.16   18.56
   3  -1   3  532.00   65.24
  -3  -1   3  607.17   22.86
  -3  -1   2  368.17   30.13
  -3   1  -2  432.05   34.52
   3  -1   2  396.15   30.97
   3   1  -2  237.00   18.29
  -3  -1   2  422.27   34.93
  -3   1  -1 1000.14   33.95
  -3  -1   1 1023.38   35.25
   3  -1   1  820.32   25.63
  -3  -1   1 1149.67   37.88
  -3   1   0  606.92   23.09
  -3  -1   0  624.09   23.08
  -3  -1   0  640.56   23.51
  -3   1   1  916.09   33.71
  -3  -1  -1  962.94   33.25
   3   1   1  867.84   27.28
  -3  -1  -1 1129.87   37.65
  -3   1   2  409.61   33.29
  -3  -1  -2  399.95   32.28
   3   1   2  325.69   25.63
  -3   1   2  406.88   33.15
  -3  -1  -2  395.82   31.75
  -3  -1  -3  633.38   23.54
   3   1   3  548.85   19.76
  -3   1   3  580.36   29.07
  -3  -1  -3  658.02   24.09
  -3  -1  -4  306.29   27.06
   3  -1  -4  230.63   20.09
  -3   1   4  271.00   21.61
   3   1   4  249.97   20.71
  -3   1   4  256.93   22.05
  -3  -1  -4  272.12   22.92
  -3  -1  -5 2600.13   48.55
   3  -1  -5 1839.12   39.08
  -3   1   5 2568.57   45.45
   3   1   5 2242.71   41.80
  -3   1   5 2338.77   48.59
  -3  -1  -6  136.52    9.35
   3  -1  -6   56.44    6.58
  -3   1   6   81.80    7.95
   3   1   6  132.42   14.85
  -3   1   6   76.86    8.46
  -3   1   6   60.19   12.91
  -3  -1  -7 3254.15  139.48
   3  -1  -7 2025.01   90.04
  -3   1   7 3488.15  147.88
   3   1   7 2943.12  126.53
  -3   1   7 3092.49  134.76
  -3   1   7 2661.39  117.61
  -3   1   7 2221.13   97.68
  -3  -1  -7 2163.70   98.77
   3   1   7 2151.20   94.41
   3   1   7 2110.73   93.20
  -3  -1  -7 1903.95   90.02
  -3  -1  -8   57.68    9.32
   3  -1  -8   35.32    8.48
  -3   1   8   63.73   10.02
   3   1   8   57.88    9.94
  -3   1   8   68.81   24.73
  -3   1   8   33.90   12.45
  -3   1   8   49.11   13.51
  -3  -1  -8   38.23    6.53
   3   1   8   12.78    6.06
  -3   1   8   36.17    6.93
   3   1   8   27.90    5.66
  -3  -1  -8   31.19    7.71
   3   1   8   30.32    6.43
   3   1   8   32.50    7.12
  -3   1   8   39.06   12.26
  -3  -1  -8   26.50    5.28
   3   1   8   14.90    3.97
  -3   1   8   33.36   10.72
  -3  -1  -9    1.85    4.55
   3  -1  -9    1.34    7.20
  -3   1   9    2.21    4.34
   3   1   9    4.46    5.41
   3  -1  -9    1.56    3.80
  -3   1   9    5.32    4.04
  -3  -1  -9    1.53    4.12
   3   1   9    0.62    2.69
  -3   1   9    2.28    3.18
   3   1   9    3.63    3.97
  -3  -1  -9    1.27    3.00
   3   1   9   -1.65    4.31
   3   1   9    4.01    4.90
  -3   1   9    1.54    4.75
  -3  -1  -9    3.20    4.10
   3   1   9    1.31    1.88
  -3   1   9    3.66    3.53
  -3  -1 -10  241.82   22.47
   3  -1 -10  145.70   16.59
  -3   1  10  222.06   20.66
   3   1  10  198.57   19.37
   3  -1 -10  104.07   11.96
  -3   1  10  171.54   32.49
  -3  -1 -10  175.27   16.95
   3   1  10   64.36   21.24
  -3   1  10  168.13   37.11
   3   1  10  139.48   16.89
  -3  -1 -10  130.77   28.98
   3   1  10  151.14   17.19
   3   1  10  160.38   17.96
  -3   1  10  146.91   32.02
  -3  -1 -10  139.20   14.42
   3   1  10   74.89   19.23
  -3   1  10  135.73   23.14
  -3  -1 -11   70.02   13.80
   3  -1 -11   47.86   11.59
  -3   1  11   64.94   14.14
   3   1  11   55.01   12.03
   3  -1 -11   22.83   11.17
  -3   1  11   54.43   20.30
  -3  -1 -11   39.62    8.64
   3   1  11   18.03    7.20
  -3   1  11   43.11   13.33
  -3   1  11   30.57    7.87
   3   1  11   29.76    7.88
  -3  -1 -11   30.45   12.90
   3   1  11   35.47   14.13
   3   1  11   40.28   19.50
  -3   1  11   33.22   10.96
  -3  -1 -11   20.60    5.40
   3   1  11   14.88    4.80
  -3   1  11   17.70    6.16
   3  -1 -12   98.61   17.77
   3   1  12   86.44   24.49
  -3  -1 -12   79.94   11.40
  -3   1  12   86.28   13.64
  -3   1  12   67.79   10.24
   3   1  12   62.60   11.23
  -3  -1 -12   78.13   19.68
   3   1  12   87.34   26.88
   3   1  12   76.14   16.52
  -3  -1 -12   46.44    7.74
   3   1  12   26.00    6.60
  -3   1  12   61.58   12.08
   3  -1 -13  102.78   18.09
   3   1  13   99.41   17.41
   3  -1 -13   81.98   15.72
  -3   1  13   95.04   26.58
  -3   1  13   63.58   23.08
   3   1  13   64.81   13.03
  -3  -1 -13   69.83   18.05
   3   1  13   62.93   13.85
  -3  -1 -13   47.69    9.47
   3   1  13   28.15    9.72
  -3   1  13   52.83   12.13
   3  -1 -14    6.46    5.46
  -3   1  14    4.07    3.31
  -3   1  14    7.75    3.40
   3   1  14    5.18    5.15
  -3  -1 -14    7.07    4.14
   3   1  14    1.91    5.36
   3   1  14    5.98    7.07
   3   1  14    3.60    3.33
  -3   1  14    4.69    4.65
   3  -1 -15   22.05    7.91
  -3   1  15   22.75   10.95
   3   1  15   12.54    5.60
  -3  -1 -15   14.60    6.31
   3   1  15   11.30    7.81
   3   1  15    7.89    5.02
   3   1  15    6.73    4.42
  -3   1  15   10.99    6.14
   3  -1 -16    3.84    2.92
  -3   1  16    3.43    3.75
   3   1  16    2.03    2.95
  -3  -1 -16    4.09    2.79
   3   1  16    0.01    3.64
   3   1  16    1.28    3.49
  -3   1  16    2.53    3.53
   3  -1 -17   10.33    6.18
  -3   1  17   10.80    6.66
   3   1  17    7.39    5.17
   3   1  17    6.27    5.50
   3   1  17    4.73    3.26
  -3   1  17    6.32    4.64
  -3   1  18    0.17    1.09
   3   1  18    1.13    1.77
   3   1  18    0.39    0.82
   3   1  18   -0.06    1.82
   3   1  18    0.47    1.29
  -3   1  18   -0.04    1.90
  -4  -1  18    0.89    1.27
   4  -1  18    1.17    2.39
  -4  -1  18    0.84    0.95
  -4  -1  17    1.13    2.02
   4  -1  17    0.99    1.87
   4  -1  17    0.34    0.66
   4  -1  17    2.37    3.39
   4  -1  17    1.00    2.73
  -4  -1  17    2.55    2.65
   4   1 -16    3.80    2.26
  -4  -1  16    8.53    4.78
   4  -1  16    5.53    2.94
   4  -1  16    4.31    2.89
   4  -1  16    4.97    3.09
   4  -1  16    3.81    4.63
  -4  -1  16    3.63    2.16
   4   1 -15    2.91    2.28
  -4  -1  15    4.25    3.72
  -4   1 -15    0.56    1.56
   4  -1  15    3.77    3.35
   4  -1  15    0.97    3.25
   4  -1  15    4.04    6.55
   4  -1  15    2.92    4.26
  -4  -1  15    2.17    2.78
   4   1 -14   10.44    5.71
  -4  -1  14   19.71    9.73
  -4   1 -14    6.76    4.35
   4  -1  14    9.84    5.84
   4  -1  14   15.41    6.28
   4  -1  14    9.17    5.44
   4  -1  14    9.35    6.68
  -4  -1  14    3.29    3.73
  -4  -1  13   12.78    5.34
  -4  -1  13    8.14    3.99
  -4   1 -13    6.17    3.74
   4  -1  13    5.75    4.83
  -4   1 -13    9.38    5.21
   4  -1  13    5.19    3.79
   4  -1  13    6.23    5.60
  -4  -1  13    3.54    5.44
   4   1 -12   96.42   17.24
   4  -1  12  106.91   17.94
  -4   1 -12  134.48   23.42
  -4  -1  12  128.08   31.75
  -4  -1  12  140.76   46.98
  -4   1 -12  130.45   19.73
   4  -1  12   78.95   15.22
  -4   1 -12   90.46   33.21
   4  -1  12   81.50   17.35
   4  -1  12   80.96   20.36
  -4  -1  12   67.15   15.47
  -4  -1  12   70.74   13.21
   4   1 -11   44.87    9.30
   4  -1  11   69.43   10.45
  -4   1 -11   75.57   13.98
   4   1 -11   31.49    8.28
  -4  -1  11   71.19   21.90
  -4  -1  11   62.66   11.42
  -4   1 -11   51.00   11.00
   4  -1  11   43.62    8.58
  -4   1 -11   47.85   18.92
   4  -1  11   50.27   11.38
   4  -1  11   41.07   10.03
  -4  -1  11   46.61   11.04
  -4  -1  11   45.11   10.28
   4   1 -10   17.40    6.87
   4  -1  10   19.71   14.41
  -4   1 -10   32.19    8.53
  -4  -1  10   21.83   11.21
  -4  -1  10   31.01   11.00
  -4  -1  10   42.22   15.94
  -4   1 -10   25.45    7.93
   4  -1  10   19.16    4.93
  -4   1 -10   25.63    9.77
   4  -1  10   22.01    8.26
   4  -1  10   22.71    9.75
  -4  -1  10   22.20    7.22
  -4  -1  10   22.74    9.04
   4   1  -9   60.73   11.19
   4  -1   9  105.58   15.51
  -4   1  -9  113.73   15.57
  -4  -1   9   77.32   20.11
  -4  -1   9   95.15   26.71
  -4  -1   9   98.70   30.81
  -4   1  -9   78.76   11.08
   4  -1   9   56.52    9.69
  -4   1  -9   73.21   22.54
   4  -1   9   55.24   10.31
   4  -1   9   65.74   11.43
  -4  -1   9   62.55   15.92
  -4  -1   9   59.31    9.77
   4   1  -8    9.28    4.31
   4  -1   8    9.45    5.94
  -4   1  -8   11.81    6.66
  -4  -1   8    8.30    6.35
  -4  -1   8   10.13    5.17
  -4  -1   8    6.18    4.17
  -4   1  -8    8.93    5.43
   4  -1   8    2.00    3.13
  -4   1  -8    7.54    4.31
   4  -1   8    1.78    3.66
   4  -1   8    4.71    3.66
  -4  -1   8    5.21    3.71
  -4   1  -7  208.06   29.55
   4   1  -7  145.33   22.45
   4  -1   7  196.97   28.18
  -4  -1   7  243.40   55.66
  -4   1  -7  216.71   35.96
  -4  -1   7  182.56   41.15
  -4  -1   7  196.92   41.65
  -4  -1   7  179.00   26.93
  -4   1  -7  163.63   24.87
  -4   1  -7  127.38   25.49
   4  -1   7  136.29   25.04
   4  -1   7  144.72   12.00
  -4  -1   7  148.77   32.55
  -4   1  -7  107.37   16.07
  -4  -1   7  173.85   35.62
  -4   1  -6  123.99   16.82
   4   1  -6   91.44   13.96
   4  -1   6  113.19   15.48
  -4  -1   6  128.45   29.87
  -4   1  -6  123.37   18.02
  -4  -1   6   96.30   19.02
  -4  -1   6  131.29   39.06
  -4  -1   6  124.00   31.34
  -4   1  -6   91.08   13.63
  -4   1  -6   96.56   28.80
   4  -1   6   75.32   11.53
   4  -1   6   75.62   11.93
  -4   1  -6   49.38    7.52
  -4  -1   6   87.66   13.28
  -4  -1   5 1569.64   71.18
  -4   1  -5 1393.41   61.49
   4  -1   5 1285.75   56.57
  -4  -1   5 1527.65   68.72
  -4   1  -5 1532.57   69.46
  -4  -1   5 1104.82   50.94
  -4  -1   5 1208.68   55.96
  -4   1  -5  886.83   44.69
   4  -1   5  787.85   38.22
   4  -1   5  840.32   39.59
  -4  -1   5 1038.62   48.95
  -4  -1   4 1834.61   42.14
  -4   1  -4 1659.25   33.86
  -4  -1   4 1793.75   37.62
  -4   1  -4 1798.83   39.59
  -4  -1   3  727.05   30.52
  -4   1  -3  829.13   29.88
   4  -1   3  699.73   23.34
  -4  -1   3  880.80   36.53
  -4   1  -3  891.55   34.65
  -4  -1   2 1040.32   37.70
  -4   1  -2  974.51   36.45
  -4  -1   2 1059.23   36.57
  -4   1  -2 1087.53   39.00
  -4   1  -1  932.73   33.01
  -4  -1   1  941.68   35.13
  -4  -1   1  972.20   34.03
  -4   1  -1  952.58   34.68
  -4   1   0 5202.27   89.34
  -4  -1   0 5014.64   88.58
  -4  -1   0 5500.50   91.67
  -4   1   0 5865.37  100.60
  -4   1   1  900.80   32.66
  -4  -1  -1  952.35   34.61
  -4   1   1  961.76   35.11
  -4  -1  -1  929.18   32.89
  -4   1   2 1006.61   36.82
  -4  -1  -2 1032.34   36.94
  -4   1   2 1093.88   39.06
  -4  -1  -2 1106.85   44.29
  -4   1   3  823.44   32.05
  -4  -1  -3  859.05   31.82
   4   1   3  685.55   23.47
  -4   1   3  874.21   33.10
  -4  -1  -3  862.90   31.72
  -4  -1  -4 1724.96   36.71
   4  -1  -4 1370.32   32.64
  -4  -1  -4 1800.19   37.92
  -4   1   4 1269.08   30.70
  -4  -1  -4  799.56   22.43
  -4  -1  -4 1057.74   27.38
  -4  -1  -5 1599.77   71.17
   4  -1  -5 1082.14   51.04
   4   1   5 1243.80   56.14
  -4   1   5 1470.33   68.90
  -4  -1  -5 1521.03   68.01
  -4   1   5 1115.59   53.99
  -4  -1  -5 1062.12   51.88
  -4   1   5 1196.79   57.22
   4   1   5  813.07   39.24
  -4  -1  -5  686.38   35.04
   4   1   5  811.03   40.27
  -4   1   5 1020.71   58.49
  -4  -1  -5  929.85   44.09
  -4   1   5 1009.50   49.02
  -4  -1  -6  133.15   18.41
   4  -1  -6   79.20   13.27
   4   1   6   91.36   12.86
  -4   1   6  118.96   18.39
  -4  -1  -6  127.99   18.27
  -4   1   6   98.91   30.76
  -4   1   6   99.76   27.31
  -4  -1  -6   82.87   12.35
  -4   1   6  116.90   32.90
  -4  -1  -6   82.91   23.12
   4   1   6   69.99   10.84
  -4  -1  -6   50.28   11.12
   4   1   6   68.11   10.68
  -4   1   6   83.25   20.71
  -4  -1  -6   64.64    9.93
  -4   1   6   90.05   21.81
  -4  -1  -7  238.12   34.25
   4  -1  -7  129.13   20.07
   4   1   7  193.87   27.89
  -4   1   7  210.17   33.61
  -4  -1  -7  213.90   31.29
  -4   1   7  188.33   45.25
  -4  -1  -7  164.86   24.01
  -4   1   7  158.04   30.69
  -4  -1  -7  176.10   37.75
   4   1   7  144.22   21.76
  -4  -1  -7   85.51   25.62
   4   1   7  146.03   12.57
  -4   1   7  165.44   34.65
  -4  -1  -7  147.47   22.05
  -4   1   7  166.66   13.96
  -4  -1  -8   11.99    5.58
   4  -1  -8    6.17    5.21
   4   1   8    8.50    5.35
  -4   1   8   13.25    7.96
  -4  -1  -8   13.35    6.56
  -4   1   8    9.94    5.81
  -4   1   8    9.26    6.94
  -4  -1  -8    6.00    3.91
  -4   1   8    4.30    4.25
   4   1   8    3.68    3.41
  -4  -1  -8    4.39    4.11
   4   1   8    2.69    3.70
   4   1   8    2.66    4.31
  -4   1   8   28.70    6.50
  -4  -1  -8    3.06    3.03
  -4   1   8    3.83    6.51
  -4  -1  -9  123.79   22.97
   4  -1  -9   50.51   10.22
   4   1   9   87.36   13.55
  -4   1   9  101.69   34.90
  -4  -1  -9  100.93   16.66
  -4   1   9   75.25   32.39
  -4   1   9   97.66   36.13
  -4  -1  -9   74.14   11.52
  -4   1   9   94.18   27.55
   4   1   9   47.49    8.25
  -4  -1  -9   57.93   20.90
   4   1   9   49.68   10.59
   4   1   9   56.43   13.29
  -4   1   9   64.47   15.16
  -4  -1  -9   45.77    8.32
  -4   1   9   61.85   17.75
  -4  -1 -10   31.21    6.96
   4  -1 -10   18.84    7.45
   4   1  10   23.87    8.77
  -4  -1 -10   31.86    8.54
   4  -1 -10   14.69    4.74
  -4   1  10   36.57   16.13
  -4  -1 -10   23.31    5.46
  -4   1  10   28.16   10.43
   4   1  10   18.90    5.27
  -4  -1 -10   28.03   10.57
   4   1  10   19.01    7.26
   4   1  10   25.32   13.82
  -4   1  10   24.34    8.94
  -4  -1 -10   17.22    4.81
  -4   1  10   25.05   10.60
   4  -1 -11   53.25   10.45
   4   1  11   70.15   10.56
  -4  -1 -11   73.99   12.17
   4  -1 -11   42.36    8.20
  -4   1  11   82.97   33.00
  -4  -1 -11   51.76    8.15
  -4   1  11   76.35   19.44
   4   1  11   42.94    7.96
  -4  -1 -11   59.19   18.06
   4   1  11   45.88   10.29
   4   1  11   37.87    9.55
  -4   1  11   53.65   15.61
  -4  -1 -11   30.50    5.90
  -4   1  11   47.67   10.05
   4  -1 -12  111.05   19.61
   4   1  12  106.53   18.11
  -4  -1 -12  127.94   22.16
   4  -1 -12   79.13   18.35
  -4   1  12  140.64   28.33
  -4   1  12  100.13   15.64
   4   1  12   69.48   13.11
  -4  -1 -12   88.14   23.48
   4   1  12   66.98   14.16
   4   1  12   69.20   15.89
  -4   1  12   82.25   18.73
  -4  -1 -12   54.11   10.20
  -4   1  12   67.60   14.90
  -4   1  13   13.25    8.72
   4   1  13    5.98    3.73
  -4  -1 -13    8.83    6.17
   4   1  13    9.98    5.77
   4   1  13    8.33    6.15
  -4   1  13   10.60    5.24
   4  -1 -14   12.55    5.53
  -4   1  14   13.56    5.82
   4   1  14    9.48    5.51
  -4  -1 -14   13.02    7.32
   4   1  14    6.70    7.28
   4   1  14   11.40    7.68
  -4   1  14    5.93    4.93
   4  -1 -15    4.99    6.07
  -4   1  15    3.04    1.91
   4   1  15    1.78    2.38
  -4  -1 -15    1.31    2.40
   4   1  15    1.03    4.39
   4   1  15    2.14    4.22
  -4   1  15    1.81    4.29
   4  -1 -16    5.97    3.83
  -4   1  16    8.47    4.33
   4   1  16    3.16    2.59
   4   1  16    4.79    3.70
   4   1  16    4.53    3.99
   4   1  16    3.61    5.39
  -4   1  16    3.65    2.93
   4  -1 -17    0.74    1.59
  -4   1  17    2.71    1.93
   4   1  17    1.13    1.79
   4   1  17    0.39    2.60
   4   1  17    0.32    2.65
   4   1  17   -0.18    2.50
  -4   1  17    2.02    2.24
   4   1  18    1.62    2.77
  -4   1  18    0.87    0.94
  -5  -1  17    2.98    2.37
   5  -1  17    1.73    3.23
   5  -1  17    0.15    1.60
  -5  -1  17    0.11    1.08
   5   1 -16    4.68    2.81
  -5  -1  16    3.19    2.84
   5  -1  16    1.78    2.17
   5  -1  16    4.65    6.25
   5  -1  16    3.57    4.46
  -5  -1  16    1.25    1.75
   5   1 -15    4.22    3.76
  -5  -1  15    2.77    3.00
   5  -1  15    2.05    2.49
   5  -1  15    2.35    4.70
   5  -1  15    2.72    2.65
  -5  -1  15    1.87    1.89
   5   1 -14    3.48    2.25
  -5  -1  14    3.18    3.30
   5  -1  14    1.59    2.55
   5  -1  14    3.36    5.97
   5  -1  14    1.06    3.41
  -5  -1  14   -1.06    3.69
  -5  -1  13   49.02   21.70
  -5  -1  13   60.97   24.84
  -5   1 -13   35.74   12.44
   5  -1  13   39.90   11.99
   5  -1  13   30.69    8.65
   5  -1  13   33.81   10.92
  -5  -1  13   27.98    9.10
   5   1 -12   49.13    7.78
  -5  -1  12   90.02   29.69
  -5  -1  12  112.82   27.21
  -5   1 -12   78.14   10.55
   5  -1  12   76.82   12.23
   5  -1  12   66.81   13.11
   5  -1  12   65.59   16.54
  -5  -1  12   57.69   14.47
  -5  -1  12   65.89   13.68
   5   1 -11  257.64   31.25
  -5   1 -11  416.47   47.76
   5   1 -11  174.69   22.37
  -5  -1  11  402.26   46.89
  -5   1 -11  323.51   37.16
   5  -1  11  295.83   38.75
   5  -1  11  219.14   27.64
   5  -1  11  216.03   27.70
  -5  -1  11  229.76   50.94
   5   1 -10   29.48    8.39
  -5   1 -10   46.54   11.00
  -5  -1  10   35.83   13.60
  -5  -1  10   54.33   20.25
  -5  -1  10   52.55   16.82
  -5   1 -10   35.59    9.83
   5  -1  10   27.23    8.86
   5  -1  10   18.72    6.68
   5  -1  10   18.35    9.56
  -5  -1  10   21.37    7.18
  -5  -1  10   26.43    9.02
   5   1  -9  117.14   13.41
  -5   1  -9  168.94   18.19
  -5  -1   9  142.80   40.70
  -5  -1   9  163.71   20.46
  -5   1  -9  113.34   24.29
   5  -1   9  134.24   15.38
   5  -1   9   81.25   11.06
   5  -1   9   90.44   11.74
  -5  -1   9  109.11   21.21
  -5  -1   9  102.82   23.69
   5   1  -8   33.99    9.62
  -5   1  -8   43.70   13.71
  -5  -1   8   48.73   20.25
  -5  -1   8   57.90   20.14
  -5   1  -8   36.56   12.83
   5  -1   8   25.85    7.78
   5  -1   8   23.20    6.58
   5  -1   8   18.50    7.10
  -5  -1   8   29.40   10.47
  -5  -1   8   26.78    9.88
   5   1  -7  188.76   19.37
  -5  -1   7  283.37   26.27
  -5   1  -7  288.22   27.27
  -5  -1   7  223.11   21.94
  -5  -1   7  243.85   38.47
  -5  -1   7  234.62   34.69
  -5   1  -7  220.94   21.13
   5  -1   7  205.81   26.75
   5  -1   7  154.67   15.97
   5  -1   7  155.68   16.47
  -5  -1   7  185.85   42.35
  -5   1  -7  146.97   14.49
  -5  -1   7  194.36   27.04
  -5   1  -6  248.35   23.20
   5   1  -6  182.35   19.60
  -5  -1   6  251.07   27.77
  -5   1  -6  231.22   24.07
  -5  -1   6  190.91   20.23
  -5  -1   6  196.05   23.54
  -5   1  -6  176.18   19.03
   5  -1   6  165.68   18.01
   5  -1   6  129.62   14.11
   5  -1   6  126.36   13.91
  -5  -1   6  158.20   37.88
  -5   1  -6  119.49   12.77
  -5  -1   6  151.02   16.66
  -5  -1   5  378.19   30.55
  -5   1  -5  374.47   21.37
  -5  -1   5  386.65   25.74
  -5   1  -5  374.21   23.67
  -5  -1   5  311.72   20.86
  -5  -1   5  339.49   22.74
  -5  -1   5  316.00   20.73
  -5   1  -5  290.43   19.60
   5  -1   5  284.87   19.01
   5  -1   5  194.25   19.98
   5  -1   5  212.02   14.31
  -5  -1   5  291.09   58.41
  -5   1  -5  224.95   15.86
  -5  -1   5  267.63   25.24
  -5  -1   4  392.42   24.24
  -5   1  -4  384.23   21.89
  -5  -1   4  405.81   24.40
  -5   1  -4  395.76   25.24
  -5  -1   4  328.18   21.15
  -5  -1   4  306.06   21.34
  -5   1  -4  258.55   17.12
  -5  -1   4  333.23   20.74
  -5   1  -4  311.96   20.87
   5  -1   4  301.69   24.48
   5  -1   4  206.46   13.06
  -5  -1   4  185.90   20.28
   5  -1   4  221.18   14.18
  -5  -1   4  297.08   25.42
  -5   1  -4  257.94   16.72
  -5  -1   4  291.90   21.40
  -5  -1   3   16.77    7.11
  -5   1  -3   14.74    6.82
  -5  -1   3   17.75    7.50
  -5   1  -3   13.35    5.80
  -5   1  -3    6.85    3.92
  -5  -1   3   16.34    7.04
  -5  -1   3   17.34    6.97
  -5   1  -3    8.38    3.64
  -5  -1   3   14.29    5.18
  -5   1  -3   10.58    4.44
   5  -1   3   15.72    5.08
  -5  -1   3   14.55    4.66
  -5  -1   3   21.52    7.26
  -5   1  -3   16.93    4.25
  -5  -1   3   19.56    6.75
  -5  -1   2  333.21   24.52
  -5   1  -2  338.24   18.65
  -5  -1   2  327.67   17.85
  -5   1  -2  322.90   19.04
  -5   1  -2  198.93   27.10
  -5  -1   2  230.17   15.21
  -5  -1   2  231.33   15.07
  -5   1  -2  206.41   28.14
  -5  -1   2  226.79   29.82
  -5   1  -2  235.44   15.25
   5  -1   2  205.95   32.81
  -5  -1   2  141.12   34.82
  -5  -1   2  181.99   13.47
  -5   1  -2  150.00   20.27
  -5   1  -1  475.00   26.44
  -5  -1   1  483.55   26.10
  -5  -1   1  517.63   25.91
  -5   1  -1  483.43   32.36
  -5   1  -1  331.71   18.77
  -5  -1   1  341.00   22.44
  -5   1  -1  331.08   26.13
  -5  -1   1  365.12   21.28
  -5   1  -1  382.36   21.71
   5  -1   1  320.96   19.02
  -5  -1   1  239.08   22.45
  -5  -1   1  320.27   19.28
  -5   1  -1  291.93   22.01
  -5   1   0 1180.21   54.11
  -5  -1   0 1232.79   62.03
  -5  -1   0 1250.01   56.27
  -5   1   0 1234.45   56.90
  -5  -1   0  846.16   49.86
  -5   1   0  834.14   40.93
  -5  -1   0  887.36   49.50
  -5   1   0  939.36   44.30
   5  -1   0  706.06   36.57
  -5  -1   0  584.60   35.15
  -5  -1   0  753.66   37.20
  -5   1   1  477.21   25.46
  -5  -1  -1  503.42   26.41
  -5   1   1  517.24   27.27
  -5  -1  -1  493.77   28.06
  -5   1   1  336.51   19.32
  -5  -1  -1  355.46   20.26
  -5   1   1  348.95   20.26
  -5  -1  -1  375.99   23.87
  -5  -1  -1  334.93   18.08
   5  -1  -1  271.85   16.06
   5   1   1  292.78   16.26
  -5  -1  -1  257.04   16.94
  -5   1   1  314.60   18.93
  -5  -1  -1  318.07   18.67
  -5   1   2  341.23   24.07
  -5  -1  -2  344.83   19.80
  -5   1   2  334.33   19.57
  -5  -1  -2  328.90   18.72
  -5   1   2  218.99   20.93
  -5  -1  -2  217.08   13.90
  -5   1   2  218.75   30.39
  -5  -1  -2  221.94   29.25
  -5   1   2  238.16   31.32
  -5  -1  -2  204.58   29.14
   5  -1  -2  137.61   18.47
   5   1   2  178.66   23.57
  -5  -1  -2  152.49   26.09
  -5   1   2  173.30   36.80
  -5  -1  -2  157.19   22.71
  -5   1   3   16.88   10.14
  -5  -1  -3   14.23    7.04
  -5   1   3   18.37    8.60
  -5  -1  -3   12.67    5.33
  -5   1   3   18.06    6.06
  -5  -1  -3   12.09    4.91
  -5   1   3   18.11    6.72
  -5  -1  -3   12.77    4.21
  -5   1   3   14.70    6.56
   5  -1  -3    7.65    2.92
   5   1   3   16.78    6.01
  -5  -1  -3   16.10    5.68
  -5   1   3   18.97    6.37
  -5  -1  -3   14.10    4.49
  -5  -1  -4  424.60   25.11
   5  -1  -4  310.71   20.44
  -5   1   4  406.42   26.71
  -5  -1  -4  401.48   25.98
  -5   1   4  301.53   20.08
  -5  -1  -4  279.48   21.25
  -5   1   4  304.36   21.11
  -5  -1  -4  324.59   20.11
  -5   1   4  358.28   22.67
  -5  -1  -4  263.17   21.86
   5   1   4  213.63   13.71
  -5  -1  -4  206.13   19.05
   5   1   4  217.66   14.10
  -5   1   4  282.70   19.49
  -5  -1  -4  267.38   26.53
  -5  -1  -5  371.87   24.67
   5  -1  -5  264.21   19.40
  -5   1   5  383.76   39.50
  -5  -1  -5  362.87   24.39
  -5   1   5  312.54   21.49
  -5  -1  -5  238.09   17.70
  -5   1   5  277.32   19.16
  -5  -1  -5  284.46   18.99
  -5   1   5  313.77   31.23
  -5  -1  -5  221.82   16.38
   5   1   5  205.51   14.07
  -5  -1  -5  197.32   37.41
   5   1   5  205.54   14.22
  -5   1   5  200.55   29.16
  -5  -1  -5  234.83   26.61
  -5   1   5  273.32   37.01
  -5  -1  -6  246.61   23.70
   5  -1  -6  159.81   17.77
  -5   1   6  243.63   24.68
  -5  -1  -6  222.05   25.75
  -5   1   6  200.87   31.36
  -5   1   6  209.58   38.94
  -5  -1  -6  172.34   20.67
  -5   1   6  205.45   25.36
  -5  -1  -6  140.26   16.62
   5   1   6  124.78   13.84
  -5  -1  -6  105.19   22.29
   5   1   6  121.94   13.83
  -5   1   6  174.45   48.30
  -5  -1  -6  136.87   15.36
  -5   1   6  175.28   38.05
  -5  -1  -7  267.98   32.58
   5  -1  -7  178.86   19.84
  -5   1   7  275.61   25.55
  -5  -1  -7  274.11   26.28
  -5   1   7  244.09   46.51
  -5   1   7  217.09   31.12
  -5  -1  -7  205.44   19.33
  -5   1   7  248.72   32.93
  -5  -1  -7  172.88   20.64
   5   1   7  150.14   16.01
   5   1   7  138.01   14.76
  -5   1   7  211.42   43.80
  -5  -1  -7  168.16   17.29
  -5   1   7  217.54   48.03
  -5  -1  -8   57.98   11.75
   5  -1  -8   24.00    7.85
  -5   1   8   49.97   22.46
  -5  -1  -8   46.65   20.42
  -5   1   8   58.34   21.85
  -5   1   8   42.97   19.28
  -5  -1  -8   29.70    7.65
  -5   1   8   48.58   18.76
  -5  -1  -8   26.60   13.85
   5   1   8   24.22    9.34
   5   1   8   20.55   10.62
  -5   1   8   28.75   11.29
  -5  -1  -8   21.07    6.16
  -5   1   8   31.06   10.75
  -5  -1  -9  170.28   15.29
   5  -1  -9  101.22   14.12
  -5   1   9  173.73   18.12
  -5  -1  -9  156.46   23.74
  -5   1   9  140.39   23.92
  -5   1   9  139.97   17.32
  -5  -1  -9  112.81   14.00
  -5   1   9  102.13   12.66
  -5  -1  -9  103.49   30.89
   5   1   9   82.04   11.15
   5   1   9   83.26   12.74
  -5   1   9   99.13   21.70
  -5  -1  -9   75.11   10.23
   5  -1 -10   34.41    9.72
  -5  -1 -10   48.40   11.01
   5  -1 -10   23.15    7.23
  -5   1  10   53.49   22.25
  -5   1  10   42.61   10.89
  -5  -1 -10   34.25   17.57
   5   1  10   20.40    6.89
   5   1  10   21.99    8.87
  -5   1  10   29.52   11.76
  -5  -1 -10   15.56    4.73
  -5   1  10   20.84    7.62
   5  -1 -11  285.70   34.10
  -5  -1 -11  390.15   43.93
   5  -1 -11  232.49   44.16
  -5   1  11  417.57   48.35
  -5   1  11  354.20   54.20
  -5  -1 -11  268.31   74.00
   5   1  11  222.81   28.51
   5   1  11  207.05   27.16
  -5   1  11  278.69   53.97
  -5  -1 -11  195.23   23.89
  -5   1  11  284.65   79.03
   5  -1 -12   61.01    9.87
  -5   1  12  112.10   34.57
  -5  -1 -12   79.50   25.12
   5   1  12   61.64   12.72
   5   1  12   63.19   12.76
  -5   1  12   73.44   21.87
  -5  -1 -12   53.14    7.88
  -5   1  12   81.24   17.47
   5  -1 -13   41.47   11.03
  -5   1  13   53.51   22.85
  -5   1  13   67.79   22.32
  -5  -1 -13   39.76   19.06
   5   1  13   36.95   13.66
   5   1  13   27.00    8.87
  -5   1  13   45.91   14.78
   5  -1 -14    2.27    4.36
  -5   1  14    4.67    4.09
   5   1  14    0.66    3.88
   5   1  14   -0.04    3.71
   5   1  14    2.24    4.10
  -5   1  14   -0.69    3.97
   5  -1 -15    5.06    4.39
  -5   1  15    4.06    3.14
   5   1  15    2.02    3.73
   5   1  15    5.12    4.59
   5   1  15    5.01    5.47
  -5   1  15    2.20    3.99
   5  -1 -16    3.92    2.87
  -5   1  16    4.04    3.18
   5   1  16    2.06    2.41
   5   1  16    1.45    2.90
   5   1  16    2.21    2.86
  -5   1  16    0.70    1.52
  -5   1  17    1.31    1.54
   5   1  17    0.43    1.98
   5   1  17    0.56    1.68
  -5   1  17   -0.04    1.56
  -6  -1  16    1.61    2.14
   6  -1  16    0.73    2.26
   6  -1  16    1.39    1.99
   6   1 -15   12.83    7.44
  -6  -1  15   15.71   11.49
   6  -1  15    6.86    5.77
   6  -1  15    4.31    2.36
   6  -1  15    2.45    3.88
  -6  -1  15    4.46    5.23
   6   1 -14   11.34    7.24
  -6  -1  14   13.75    8.78
   6  -1  14    4.87    5.14
   6  -1  14    5.94    5.05
   6  -1  14    3.23    4.95
  -6  -1  14    4.38    3.77
  -6  -1  13   10.47    6.19
  -6  -1  13    9.98    5.66
   6  -1  13    7.34    5.01
   6  -1  13    6.87    4.93
   6  -1  13    4.37    4.68
  -6  -1  13    4.70    4.36
   6   1 -12    4.29    3.19
  -6  -1  12   12.16    6.08
  -6  -1  12    8.60    4.18
   6  -1  12   10.13    7.07
   6  -1  12    3.38    3.65
   6  -1  12    4.16    4.16
  -6  -1  12    5.29    5.98
  -6  -1  12    3.15    4.25
   6   1 -11   20.86    9.25
  -6  -1  11   37.78   17.20
  -6  -1  11   38.74    8.17
   6  -1  11   33.67    9.96
   6  -1  11   25.09    7.03
   6  -1  11   28.41    8.88
  -6  -1  11   29.67   13.16
  -6  -1  11   31.85    9.20
  -6  -1  10   32.98   13.28
  -6  -1  10   39.29    9.99
  -6  -1  10   38.04    9.94
  -6   1 -10   19.82   12.72
   6  -1  10   34.80    7.78
   6  -1  10   17.05    5.61
   6  -1  10   13.95    5.80
   6  -1  10   18.79    6.05
  -6  -1  10   28.05    9.08
  -6  -1  10   31.48   10.67
   6   1  -9   97.46   14.55
  -6   1  -9  146.36   25.84
  -6  -1   9  141.60   50.49
  -6  -1   9  171.22   41.78
  -6  -1   9  187.71   51.54
  -6   1  -9   90.52   38.53
   6  -1   9  117.47   17.86
   6  -1   9   93.48   14.56
   6  -1   9   71.51   13.36
   6  -1   9   89.68   15.29
  -6  -1   9  124.95   27.58
  -6  -1   9  103.24   15.58
   6   1  -8   40.97    7.85
  -6   1  -8   45.83   24.71
  -6  -1   8   69.79   21.72
  -6  -1   8   72.20   25.46
  -6  -1   8   71.61   12.41
  -6   1  -8   45.09    9.88
   6  -1   8   47.95   10.14
   6  -1   8   29.67    7.44
   6  -1   8   36.94    9.55
  -6  -1   8   52.31   14.70
  -6  -1   8   43.21   14.71
   6   1  -7  412.92   45.04
  -6   1  -7  634.37   66.42
  -6  -1   7  534.16   63.64
  -6  -1   7  568.42   61.29
  -6   1  -7  495.94   52.77
   6  -1   7  428.23   46.97
   6  -1   7  320.75   35.19
   6  -1   7  308.18   34.49
  -6  -1   7  394.53   61.16
  -6   1  -7  330.05   35.75
  -6  -1   7  396.50   58.92
   6   1  -6   46.13   10.24
  -6   1  -6   63.32   12.52
  -6  -1   6   62.00   24.19
  -6  -1   6   61.91   20.98
  -6  -1   6   57.83   13.24
  -6   1  -6   46.05   10.35
   6  -1   6   41.65   10.55
   6  -1   6   21.04    5.32
   6  -1   6   26.21    6.33
  -6  -1   6   43.58   14.81
  -6   1  -6   24.84    6.24
  -6  -1   6   41.11    9.19
   6   1  -5   33.84    9.70
  -6   1  -5   45.95   12.26
  -6  -1   5   39.07   13.77
  -6  -1   5   43.41   18.99
  -6  -1   5   40.60   14.30
  -6   1  -5   37.61   11.70
   6  -1   5   26.06    7.67
   6  -1   5   14.49    4.46
  -6  -1   5   24.29   12.20
  -6   1  -5   15.89    4.71
  -6  -1   5   22.44    7.03
  -6  -1   4  161.39   23.41
  -6   1  -4  149.99   20.72
  -6  -1   4  172.14   23.36
  -6   1  -4  169.07   23.36
  -6  -1   4  138.89   21.53
  -6  -1   4  152.15   36.81
  -6   1  -4  107.58   20.78
  -6  -1   4  169.80   41.82
  -6   1  -4  144.42   40.32
   6  -1   4  126.74   19.67
  -6  -1   4  135.58   20.26
  -6   1  -4  113.55   22.88
  -6  -1   4  121.02   32.51
  -6  -1   3  174.45   19.29
  -6   1  -3  169.48   28.07
  -6  -1   3  183.75   17.81
  -6   1  -3  178.01   18.60
  -6   1  -3  110.91   31.86
  -6  -1   3  137.11   28.98
  -6  -1   3  135.35   15.09
  -6   1  -3  145.57   22.78
  -6  -1   3  167.48   37.10
  -6   1  -3  143.30   15.71
   6  -1   3  125.95   14.21
  -6  -1   3   95.98   28.49
  -6  -1   3  117.94   17.01
  -6   1  -3  104.71   14.97
  -6  -1   3  114.78   31.21
  -6  -1   2  165.95   19.89
  -6   1  -2  158.94   19.60
  -6  -1   2  173.91   16.72
  -6   1  -2  164.77   17.21
  -6   1  -2  125.45   17.61
  -6  -1   2  139.08   20.77
  -6  -1   2  147.98   20.09
  -6   1  -2  121.94   18.45
  -6  -1   2  149.15   27.50
  -6   1  -2  148.29   16.09
   6  -1   2  149.41   32.53
  -6  -1   2  106.74   17.18
  -6  -1   2  158.48   42.22
  -6   1  -2  118.21   14.77
  -6  -1   2  125.39   29.91
  -6   1  -1  129.28   22.50
  -6  -1   1  134.42   14.49
  -6  -1   1  124.21   12.61
  -6   1  -1  132.61   15.89
  -6   1  -1  102.24   23.75
  -6  -1   1  101.62   30.53
  -6   1  -1  107.00   28.86
  -6  -1   1  109.30   14.14
  -6  -1   1  113.54   24.33
  -6   1  -1  129.47   30.94
   6  -1   1   87.50   16.47
  -6  -1   1   91.80   28.68
  -6   1  -1   84.19   12.79
  -6  -1   1  100.56   12.67
  -6   1   0  570.79   50.90
  -6  -1   0  602.25   53.54
  -6  -1   0  557.39   48.88
  -6   1   0  619.02   54.67
  -6   1   0  450.57   41.00
  -6  -1   0  460.90   48.93
  -6   1   0  465.56   42.28
  -6  -1   0  470.98   56.30
  -6  -1   0  513.32   46.19
  -6   1   0  538.61   48.61
   6  -1   0  371.22   36.20
  -6  -1   0  337.32   34.30
  -6   1   0  418.66   40.76
  -6  -1   0  429.77   40.24
  -6   1   1  112.21   24.50
  -6  -1  -1  140.78   27.01
  -6   1   1  127.01   13.92
  -6  -1  -1  117.86   21.60
  -6   1   1  106.20   31.99
  -6  -1  -1   99.14   13.33
  -6   1   1   97.92   12.28
  -6  -1  -1   94.32   11.99
  -6   1   1   99.47   16.43
  -6  -1  -1  102.93   21.73
   6  -1  -1   57.89   18.77
   6   1   1   68.79   21.46
  -6  -1  -1   87.26   26.38
  -6   1   1  100.00   26.69
  -6  -1  -1  101.36   25.20
  -6   1   2  170.59   37.36
  -6  -1  -2  172.60   18.06
  -6   1   2  174.14   25.29
  -6  -1  -2  170.50   16.81
  -6   1   2  136.56   17.12
  -6  -1  -2  176.02   18.06
  -6   1   2  138.12   15.26
  -6  -1  -2  135.48   21.54
  -6  -1  -2  131.85   13.56
   6  -1  -2   85.12    9.59
   6   1   2  117.96   12.46
  -6  -1  -2  131.85   39.50
  -6   1   2  145.36   36.33
  -6  -1  -2  130.20   14.72
  -6  -1  -3  185.06   18.14
  -6   1   3  192.29   19.46
  -6  -1  -3  166.42   20.81
  -6   1   3  143.71   16.61
  -6  -1  -3  127.37   29.79
  -6   1   3  149.74   16.30
  -6  -1  -3  141.90   19.88
  -6   1   3  151.76   16.34
  -6  -1  -3  119.42   30.65
   6   1   3  128.43   29.03
  -6  -1  -3  115.06   34.89
  -6   1   3  137.20   38.32
  -6  -1  -3  112.70   15.47
  -6  -1  -4  161.94   22.35
   6  -1  -4  117.11   13.86
  -6   1   4  170.51   17.96
  -6  -1  -4  161.07   22.10
  -6   1   4  149.04   46.37
  -6  -1  -4  114.51   28.52
  -6   1   4  137.53   16.75
  -6  -1  -4  136.70   26.51
  -6   1   4  152.04   16.94
   6   1   4  131.32   32.81
  -6  -1  -4  110.65   27.31
  -6   1   4  146.77   33.91
  -6  -1  -4  128.66   18.68
  -6   1   4  147.44   29.60
  -6  -1  -5   42.49   18.37
   6  -1  -5   30.98    9.07
  -6   1   5   49.07   14.91
  -6  -1  -5   30.35   14.10
  -6   1   5   38.39   17.39
  -6  -1  -5   20.35    9.68
  -6   1   5   34.44   12.30
  -6  -1  -5   34.11    9.72
  -6   1   5   43.25   14.92
   6   1   5   25.77    6.94
   6   1   5   15.23    4.39
   6   1   5    8.67    3.52
  -6   1   5   20.41    9.22
  -6  -1  -5   21.22    8.62
  -6   1   5   27.57   10.03
  -6  -1  -6   45.16   24.77
   6  -1  -6   41.18   10.79
  -6   1   6   67.96   21.85
  -6  -1  -6   56.05   10.93
  -6   1   6   71.77   23.51
  -6   1   6   52.17   18.78
  -6  -1  -6   48.72    9.88
   6   1   6   36.97    8.32
   6   1   6   30.04    6.95
   6   1   6   25.86    6.50
  -6   1   6   47.52   16.96
  -6  -1  -6   32.40    7.80
  -6  -1  -7  618.81   68.41
   6  -1  -7  379.34   41.91
  -6   1   7  663.46   70.14
  -6  -1  -7  633.66   65.68
  -6   1   7  551.59   61.97
  -6   1   7  537.22   57.56
  -6  -1  -7  487.35   51.55
  -6   1   7  578.98   62.06
   6   1   7  443.52   48.08
   6   1   7  317.71   34.93
   6   1   7  317.04   34.74
  -6   1   7  410.22   63.06
  -6  -1  -7  369.24   41.13
  -6   1   7  431.40   47.29
   6  -1  -8   35.97    9.24
  -6   1   8   41.02   27.24
  -6  -1  -8   30.26   22.77
  -6   1   8   66.07   27.51
  -6   1   8   59.89   17.63
  -6  -1  -8   34.61   11.62
  -6   1   8   58.44   11.02
   6   1   8   52.28   19.78
   6   1   8   34.65    9.32
   6   1   8   32.54    8.72
  -6   1   8   39.72   13.59
  -6  -1  -8   33.45    9.56
  -6   1   8   43.46   10.51
   6  -1  -9   88.69   13.90
  -6   1   9  155.71   25.06
  -6  -1  -9  117.55   19.86
  -6   1   9  145.46   53.06
  -6   1   9  155.98   50.95
  -6   1   9  198.15   62.30
   6   1   9  122.49   30.24
   6   1   9   90.13   14.36
   6   1   9   87.39   14.60
  -6   1   9  122.14   26.50
  -6  -1  -9   82.06   22.07
  -6   1   9  126.87   28.34
   6  -1 -10    9.73    5.80
  -6   1  10   34.31    9.76
  -6   1  10   40.19   13.04
   6   1  10   29.98   10.07
   6   1  10   21.77    7.67
   6   1  10   13.14    6.37
  -6   1  10   28.37   11.05
  -6  -1 -10   12.31    4.65
  -6   1  10   30.90    9.66
   6  -1 -11   24.52    8.58
  -6   1  11   40.33   15.96
  -6   1  11   42.79    8.65
   6   1  11   27.12   13.43
   6   1  11   20.98    5.45
   6   1  11   21.38    7.18
  -6   1  11   32.53   10.77
  -6  -1 -11   21.97    6.18
  -6   1  11   31.46   10.12
   6  -1 -12    5.85    6.19
  -6   1  12   10.77    5.90
  -6   1  12    8.63    6.11
   6   1  12    8.26    6.19
   6   1  12    3.81    3.54
   6   1  12    3.23    3.99
  -6   1  12    2.57    3.43
  -6   1  12    2.73    5.62
   6  -1 -13    7.91    5.50
  -6   1  13    8.59    5.26
   6   1  13    8.87    6.38
   6   1  13    5.97    5.65
   6   1  13    2.37    3.13
  -6   1  13    1.98    3.59
   6  -1 -14   12.67    8.12
  -6   1  14    8.75    6.93
   6   1  14    6.50    5.76
   6   1  14    3.65    3.56
   6   1  14    1.45    3.33
  -6   1  14    5.07    4.88
   6  -1 -15    9.43    7.54
  -6   1  15   10.67   10.51
   6   1  15    7.72    6.44
   6   1  15    2.53    3.32
   6   1  15    1.96    2.33
  -6   1  15    5.18    5.03
   6   1  16    0.70    1.05
   6   1  16    1.16    1.94
   6   1  16    0.12    1.32
  -6   1  16    0.68    1.24
   7   1 -14    1.35    2.41
  -7  -1  14    0.94    1.10
   7  -1  14    0.67    1.72
   7  -1  14    1.98    2.03
   7  -1  14    0.33    1.33
  -7  -1  14    0.46    1.06
  -7  -1  13    7.17    8.09
  -7  -1  13    6.36    6.38
   7  -1  13    3.02    3.34
   7  -1  13    1.99    2.44
   7  -1  13    3.36    2.76
  -7  -1  13    2.12    1.61
  -7  -1  12   11.20    5.61
  -7  -1  12    8.70    4.50
   7  -1  12   11.50    7.39
   7  -1  12    3.70    2.82
   7  -1  12    4.46    3.90
  -7  -1  12    6.08    3.41
  -7  -1  12    2.09    3.04
   7   1 -11    4.49    4.07
  -7  -1  11   11.94    6.64
  -7  -1  11    9.53    6.00
   7  -1  11    7.26    5.05
   7  -1  11    4.28    2.98
   7  -1  11    4.36    3.06
  -7  -1  11    4.51    3.28
  -7  -1  11    1.30    2.72
  -7  -1  10    4.31    3.78
  -7  -1  10    2.16    2.38
  -7  -1  10    2.13    4.94
   7  -1  10   -0.61    4.10
   7  -1  10    1.19    2.40
   7  -1  10    3.11    3.25
   7  -1  10    2.80    4.96
  -7  -1  10    5.87    5.98
  -7  -1  10    1.41    4.63
  -7  -1   9   12.88    5.32
  -7  -1   9   19.47    9.49
  -7  -1   9   16.09    8.31
   7  -1   9   10.43    6.25
   7  -1   9    6.46    3.30
   7  -1   9    6.62    5.04
   7  -1   9    5.59    5.18
  -7  -1   9   11.72    5.13
  -7  -1   8   38.53   16.38
  -7  -1   8   41.56   14.70
  -7  -1   8   35.98   10.07
  -7   1  -8   23.74    7.62
   7  -1   8   30.21   11.29
   7  -1   8   17.69    4.92
   7  -1   8    9.81    6.14
   7  -1   8   12.29    5.86
  -7  -1   8   27.22    9.93
  -7  -1   8   20.26    7.41
   7   1  -7   45.99    8.12
  -7   1  -7   80.22   10.41
  -7  -1   7  117.47   29.64
  -7  -1   7   76.52   28.34
  -7  -1   7  111.99   35.83
  -7   1  -7   77.61    9.64
   7  -1   7   69.86   10.77
   7  -1   7   32.42    9.17
  -7  -1   7   71.57   18.36
  -7   1  -7   38.76    7.46
   7   1  -6   24.27    7.32
  -7   1  -6   18.12   14.49
  -7  -1   6   36.50   12.70
  -7  -1   6   32.18   12.11
  -7  -1   6   24.56    7.31
  -7   1  -6   23.16    6.72
   7  -1   6   21.17    6.94
  -7  -1   6   24.16    9.11
  -7   1  -6   13.45    5.13
  -7  -1   6   18.32    7.51
   7   1  -5    4.00    5.67
  -7   1  -5    2.65    5.15
  -7  -1   5    2.31    8.56
  -7  -1   5    3.61    5.03
  -7  -1   5    7.92    7.33
  -7   1  -5    4.45    5.22
   7  -1   5    5.24    4.97
  -7  -1   5    4.63    5.29
  -7   1  -5    3.45    3.20
  -7  -1   5    3.44    3.95
   7   1  -4   15.86    5.89
  -7   1  -4   12.45   11.28
  -7  -1   4   16.58    5.87
  -7  -1   4   20.48    9.20
  -7  -1   4   20.33    7.28
  -7   1  -4   13.77    5.67
   7  -1   4   12.29    5.65
  -7  -1   4   11.29    6.65
  -7   1  -4    7.02    4.19
  -7  -1   4    6.17    4.63
  -7  -1   3   47.91   28.13
  -7   1  -3   58.33   10.14
  -7   1  -3   35.20   12.66
  -7  -1   3   46.90   21.67
  -7  -1   3   59.00   22.01
  -7   1  -3   36.18   16.84
  -7  -1   3   48.44   16.40
  -7   1  -3   47.68   10.06
   7  -1   3   41.30   12.91
  -7  -1   3   43.99   17.58
  -7   1  -3   34.82   20.17
  -7  -1   3   38.90   12.41
  -7  -1   2   73.88   16.11
  -7   1  -2   67.63   10.39
  -7   1  -2   45.11   28.24
  -7   1  -2   47.31   15.03
  -7  -1   2   57.26   16.65
  -7  -1   2   60.53   22.74
  -7   1  -2   48.59   10.58
  -7  -1   2   52.15   15.57
  -7   1  -2   45.25    8.98
   7  -1   2   33.53   15.38
  -7  -1   2   46.29   17.22
  -7   1  -2   38.27   13.07
  -7  -1   2   35.10   11.26
  -7   1  -1  221.35   25.64
  -7  -1   1  219.38   27.16
  -7   1  -1  228.67   26.43
  -7   1  -1  174.40   27.49
  -7  -1   1  186.49   36.77
  -7   1  -1  176.90   22.95
  -7  -1   1  187.85   33.56
  -7  -1   1  178.40   22.73
  -7   1  -1  176.86   21.82
   7  -1   1  128.11   19.07
  -7   1  -1  151.40   27.83
  -7  -1   1  134.21   18.44
  -7  -1   1  109.80   36.37
  -7   1   0  410.24   43.98
  -7  -1   0  403.13   43.78
  -7   1   0  393.22   47.93
  -7   1   0  316.99   44.06
  -7  -1   0  337.35   63.50
  -7   1   0  325.94   36.57
  -7  -1   0  334.90   37.35
  -7  -1   0  340.76   37.31
  -7   1   0  342.10   38.48
   7  -1   0  231.91   26.38
  -7   1   0  295.07   59.58
  -7  -1   0  273.82   32.16
  -7   1   1  232.30   27.14
  -7  -1  -1  229.77   26.77
  -7   1   1  222.46   40.40
  -7   1   1  184.11   32.57
  -7  -1  -1  171.76   22.75
  -7   1   1  171.93   21.99
  -7  -1  -1  175.70   22.24
  -7  -1  -1  179.61   21.05
  -7   1   1  184.40   22.93
   7  -1  -1  110.24   14.47
  -7   1   1  135.06   34.39
  -7  -1  -1  131.72   17.99
  -7  -1  -2   68.55   16.04
   7  -1  -2   46.29    8.74
  -7   1   2   59.43   23.24
  -7   1   2   50.20   21.22
  -7  -1  -2   50.46   17.36
  -7   1   2   54.77   17.52
  -7  -1  -2   52.17   11.60
  -7   1   2   47.67    9.76
  -7  -1  -2   36.68   14.73
   7   1   2   28.49    9.85
  -7   1   2   40.42   14.15
  -7  -1  -2   26.15    7.49
  -7  -1  -3   43.86   17.09
   7  -1  -3   46.38   10.12
  -7   1   3   44.42   23.85
  -7   1   3   61.33   25.35
  -7  -1  -3   48.53   13.61
  -7   1   3   62.91   20.58
  -7  -1  -3   53.78   12.21
  -7   1   3   71.26   19.36
   7   1   3   32.96   12.14
  -7   1   3   51.81   17.45
  -7  -1  -3   34.87    8.20
  -7   1   3   47.18   14.84
  -7  -1  -4   14.93   11.58
   7  -1  -4   18.82    6.36
  -7   1   4   17.38   12.07
  -7   1   4   19.90    6.65
  -7  -1  -4   17.04    8.09
  -7   1   4   17.46   11.84
  -7  -1  -4   16.53    6.58
  -7   1   4   18.04    7.19
   7   1   4   10.06    5.21
  -7   1   4   15.05    6.94
  -7  -1  -4   10.05    6.79
  -7   1   4   11.10    5.59
  -7  -1  -5    2.74    4.65
   7  -1  -5    3.49    5.99
  -7   1   5    5.45    4.92
  -7   1   5    4.62    4.53
  -7   1   5    5.74    4.68
  -7  -1  -5    6.44    5.19
  -7   1   5    8.26    5.49
   7   1   5    5.49    4.15
  -7   1   5    5.68    4.75
  -7  -1  -5    4.95    4.47
  -7   1   5   12.73    5.43
   7  -1  -6   23.22    8.15
  -7   1   6   18.08   12.55
  -7   1   6   40.71   13.09
  -7   1   6   34.08   15.68
  -7  -1  -6   19.40    6.22
  -7   1   6   41.55   16.10
   7   1   6   18.87    6.14
  -7   1   6   21.80    8.38
  -7  -1  -6   18.07    5.80
  -7   1   6   26.85   10.09
   7  -1  -7   60.57   10.29
  -7   1   7  112.50   37.81
  -7   1   7   89.13   27.75
  -7  -1  -7   53.43   26.55
  -7   1   7  100.24   28.02
   7   1   7   59.77   15.45
   7   1   7   36.67    8.74
   7   1   7   29.41    7.72
  -7   1   7   76.06   22.34
  -7  -1  -7   49.34    9.30
  -7   1   7   62.74   15.52
  -7   1   8   41.76   15.10
  -7   1   8   45.16   15.12
  -7   1   8   33.93    8.62
   7   1   8   30.17    8.68
   7   1   8   23.26    6.11
   7   1   8   16.92    4.92
  -7   1   8   18.72    8.04
  -7  -1  -8   13.76    5.32
  -7   1   8   23.79   10.77
  -7   1   9   15.01    7.29
  -7   1   9   13.39    5.88
   7   1   9   11.52    5.37
   7   1   9    6.04    5.01
   7   1   9    4.05    3.80
  -7   1   9   16.18    8.43
  -7  -1  -9    7.63    4.59
  -7   1   9   25.12   10.72
   7  -1 -10    2.33    4.46
  -7   1  10    2.49    3.55
  -7   1  10    4.20    5.82
   7   1  10   -0.74    3.37
   7   1  10    0.33    2.90
   7   1  10    1.16    2.18
   7   1  10    1.11    2.77
  -7   1  10    2.36    3.03
  -7  -1 -10    0.50    2.34
  -7   1  10    2.33    4.07
   7  -1 -11    7.94    6.06
  -7   1  11   13.28    6.77
  -7   1  11   17.88    8.20
   7   1  11    4.35    4.04
   7   1  11    2.86    2.54
   7   1  11    3.29    2.71
  -7   1  11    6.46    6.46
  -7   1  11    2.86    3.81
   7  -1 -12    5.98    3.96
  -7   1  12   11.06    6.53
  -7   1  12   13.46   10.48
   7   1  12    6.20    3.63
   7   1  12    1.61    2.24
   7   1  12    1.91    3.43
  -7   1  12    3.04    2.65
  -7   1  12    1.52    3.26
   7  -1 -13    0.91    1.47
   7  -1 -13    3.61    5.00
  -7   1  13    3.11    1.94
   7   1  13    2.48    3.97
   7   1  13    1.38    1.72
   7   1  13    3.17    4.07
  -7   1  13    1.92    3.12
   7  -1 -14    2.01    2.22
  -7   1  14    0.67    1.93
   7   1  14    1.55    1.97
   7   1  14    0.42    1.14
   7   1  14    0.31    1.19
  -7   1  14    1.41    2.78
  -8  -1  12    0.95    1.20
  -8  -1  12    0.60    1.69
   8  -1  12    0.81    1.24
   8   1 -11    4.02    3.46
  -8  -1  11    1.40    3.68
  -8  -1  11    1.61    2.59
   8  -1  11    3.94    3.68
  -8  -1  11    2.37    2.73
  -8  -1  11    0.65    1.07
   8   1 -10   10.04    5.97
  -8  -1  10   20.91   12.34
  -8  -1  10   18.37   12.99
   8  -1  10   13.27    8.78
   8  -1  10    0.33    0.98
  -8  -1  10   14.11    7.82
  -8  -1  10    0.09    0.84
  -8  -1   9    1.53    3.09
  -8  -1   9    0.22    3.08
  -8  -1   9    0.80    3.35
   8  -1   9    2.92    2.80
   8  -1   9   -0.37    3.19
  -8  -1   9   -0.16    3.83
  -8  -1   9    0.49    1.28
  -8  -1   8   62.35   25.57
  -8  -1   8   71.96   20.63
  -8  -1   8   53.27   26.01
   8  -1   8   29.63   15.68
   8  -1   8   11.56    5.88
  -8  -1   8   45.00   12.60
  -8  -1   8    1.16    1.49
  -8  -1   7   10.02    7.23
  -8  -1   7   10.98    4.93
  -8  -1   7    6.91    4.44
   8  -1   7   10.53    5.50
   8  -1   7    2.83    7.10
  -8  -1   7    2.38    3.97
  -8  -1   7    2.99    3.27
  -8  -1   6   24.21   14.70
  -8  -1   6   27.18   10.42
  -8  -1   6   25.02   11.51
  -8   1  -6    8.72    5.53
   8  -1   6   15.47    6.28
  -8  -1   6   17.31    7.78
  -8   1  -6    6.12    6.07
  -8  -1   6    8.13    4.38
  -8  -1   5  253.31   49.91
  -8  -1   5  280.21   45.60
  -8  -1   5  281.16   16.15
  -8   1  -5  243.48   27.30
   8  -1   5  171.45   53.15
  -8  -1   5  231.22   57.91
  -8   1  -5  120.86   43.13
  -8  -1   4    5.61    4.37
  -8  -1   4    9.32    5.74
  -8  -1   4    1.42    3.84
  -8   1  -4    1.86    3.03
   8  -1   4    2.70    3.95
  -8  -1   4    4.76    4.22
  -8   1  -4    4.23    4.09
  -8  -1   4    3.01    3.21
  -8  -1   3  171.29   28.14
  -8  -1   3  162.51   25.62
  -8  -1   3  181.78   28.16
  -8   1  -3  147.14   29.21
   8  -1   3  112.88   35.91
  -8  -1   3  126.36   31.47
  -8   1  -3   96.15   29.23
  -8   1  -2  101.01   17.49
  -8  -1   2  107.02   29.09
  -8  -1   2  112.79   34.13
  -8   1  -2   92.74   18.80
  -8  -1   2  110.94   17.70
  -8   1  -2  113.36   36.97
   8  -1   2   67.34   20.00
  -8  -1   2   90.99   30.95
  -8   1  -2   96.60   18.79
  -8   1  -1   92.11   26.12
  -8  -1   1  112.16   32.99
  -8   1  -1   75.38   31.46
  -8  -1   1  113.09   23.37
  -8  -1   1   82.56   33.26
  -8   1  -1  103.66   18.30
   8  -1   1   56.79   10.58
  -8   1  -1   72.09   23.31
  -8  -1   1   83.27   20.61
  -8  -1   0    1.42    5.01
  -8   1   0    0.08    7.79
  -8  -1   0    4.57    5.71
  -8   1   0    3.57    5.05
  -8  -1   0    7.52    7.10
  -8  -1   0    4.50    4.43
  -8   1   0    5.99    6.19
   8  -1   0    2.26    3.34
  -8   1   0    2.63    5.31
  -8  -1   0    2.07    4.67
   8  -1  -1   79.96   10.28
  -8   1   1   98.91   37.43
  -8  -1  -1   93.86   27.58
  -8   1   1  101.55   19.52
  -8  -1  -1   95.50   24.71
  -8   1   1  101.56   35.59
  -8   1   1   71.57   23.37
  -8  -1  -1   86.13   25.05
  -8   1   1   62.22   24.76
  -8   1   2  104.71   41.03
  -8  -1  -2  104.39   30.41
  -8   1   2  103.15   36.29
  -8  -1  -2   96.81   36.09
  -8   1   2  125.12   41.32
  -8   1   2   86.25   27.96
  -8  -1  -2   85.41   22.46
  -8   1   2   82.26   25.98
  -8   1   3  166.39   28.05
  -8  -1  -3  156.31   48.19
  -8   1   3  175.96   31.48
  -8  -1  -3  165.04   27.54
  -8   1   3  165.50   35.10
   8   1   3   63.34   29.58
  -8   1   3  130.01   36.95
  -8  -1  -3  123.24   21.42
  -8   1   3  113.93   25.75
  -8   1   4    4.84    5.18
  -8  -1  -4    3.38    2.04
  -8   1   4    5.85    4.62
  -8  -1  -4    3.13    4.13
  -8   1   4    8.14    6.67
   8   1   4    0.96    2.61
   8  -1  -4    1.46    2.76
  -8   1   4    0.51    4.37
  -8  -1  -4    5.38    4.11
  -8   1   4    2.77    2.57
  -8   1   5  267.82   19.88
  -8   1   5  295.62   57.61
  -8  -1  -5  253.14   27.94
  -8   1   5  275.29   41.15
   8   1   5  164.62   32.26
  -8   1   5  223.77   53.25
  -8  -1  -5  203.86   15.62
  -8   1   5  208.27   25.15
  -8   1   6   28.40   12.19
  -8   1   6   25.82    9.61
  -8  -1  -6   13.69    6.46
  -8   1   6   24.21   11.77
   8   1   6   14.13    5.86
  -8   1   6   17.94    7.26
  -8  -1  -6   13.71    7.16
  -8   1   6   14.90    6.48
  -8   1   7    9.05    6.46
  -8   1   7    7.95    6.44
  -8   1   7    8.26    5.42
   8   1   7    4.70    3.87
  -8   1   7    7.21    3.55
  -8  -1  -7    1.29    3.52
  -8   1   7    4.27    4.13
  -8   1   8   73.49   26.33
  -8   1   8   68.23   28.79
   8   1   8   43.01    9.78
  -8   1   8   38.67   14.72
  -8  -1  -8   20.76   10.06
  -8   1   8   36.38   12.56
   8  -1  -9    1.19    3.92
  -8   1   9    1.69    2.74
  -8   1   9    0.68    2.65
   8   1   9    2.74    4.01
   8   1   9    2.55    4.24
  -8   1   9    3.26    3.10
  -8  -1  -9    2.39    2.41
  -8   1   9    0.92    3.16
   8  -1 -10   14.35    6.19
  -8   1  10   23.51   11.74
  -8   1  10   25.38    8.83
   8   1  10    9.90    6.18
   8   1  10    0.43    0.98
  -8   1  10   10.87    6.17
  -8   1  10    8.32    5.67
   8  -1 -11    5.18    6.04
  -8   1  11    4.36    4.34
  -8   1  11    3.13    3.08
   8   1  11    3.08    2.72
  -8   1  11    1.70    2.76
  -8   1  11    1.19    2.03
   8  -1 -12    1.11    2.21
   8  -1 -12    0.64    2.82
  -8   1  12    0.81    2.13
   8   1  12    1.24    1.75
  -8   1  12    1.48    2.57
  -9  -1  10    2.57    2.90
   9   1  -9    6.37    3.22
  -9  -1   9    6.75    7.27
  -9  -1   9    0.55    0.83
   9  -1   9    3.75    5.09
   9  -1   9   -0.08    0.75
  -9  -1   9    3.42    2.81
   9   1  -8    4.73    5.59
  -9  -1   8    4.56    5.50
  -9  -1   8    0.82    1.43
   9  -1   8    1.83    3.00
   9  -1   8   -0.46    2.75
  -9  -1   8    3.43    3.15
  -9  -1   7    4.43    3.48
  -9  -1   7    6.32    4.29
  -9  -1   7    0.58    1.12
   9  -1   7    1.82    1.58
   9  -1   7    2.18    3.83
  -9  -1   7    5.54    5.11
  -9  -1   6   65.60   33.16
  -9  -1   6   80.50   21.96
  -9  -1   6    0.62    1.84
   9  -1   6   28.37   19.53
   9  -1   6   21.89    8.80
  -9  -1   6   59.58   19.46
  -9  -1   5    6.57    3.38
  -9  -1   5    3.61    2.74
  -9  -1   5   -0.18    1.07
   9  -1   5    1.70    2.92
   9  -1   5   -0.18    3.74
  -9  -1   5    1.73    2.49
  -9  -1   4    4.65    4.35
  -9  -1   4    5.82    3.67
  -9  -1   4    0.87    1.75
   9  -1   4    4.52    3.30
   9  -1   4    3.07    4.10
  -9  -1   4    4.77    3.08
  -9   1  -4    4.11    3.08
  -9  -1   3   39.16   13.02
  -9  -1   3   39.64   14.27
  -9  -1   3    1.01    2.24
  -9   1  -3    0.33    1.37
   9  -1   3   12.45    6.74
   9  -1   3   11.76    5.42
  -9  -1   3   30.11    9.75
  -9   1  -3   12.36    6.05
  -9  -1   2   18.62    5.22
  -9  -1   2   13.06    5.57
  -9   1  -2    0.43    1.63
   9  -1   2    2.77    4.83
  -9  -1   2    6.49    4.49
  -9   1  -2    7.26    3.69
  -9   1  -1   14.61   13.45
  -9  -1   1   30.89   12.91
  -9  -1   1   27.74   10.47
  -9   1  -1   17.81   10.35
   9  -1   1    9.07    5.24
  -9   1  -1   20.37    7.08
  -9  -1   1   23.24   12.03
  -9   1  -1    1.12    1.29
  -9   1   0   10.50    6.25
  -9  -1   0   14.90    5.14
  -9   1   0   10.78    5.48
  -9  -1   0   12.75    6.68
  -9   1   0    8.92    3.76
   9  -1   0    6.23    5.81
  -9   1   0    9.13    4.65
  -9  -1   0    8.00    6.40
  -9   1   0    0.91    1.84
  -9   1   1   20.99   13.10
  -9  -1  -1   29.20    9.83
  -9   1   1   23.40    9.82
  -9  -1  -1   21.16    9.87
  -9   1   1   19.90   11.35
   9  -1  -1    6.74    4.20
  -9   1   1   19.92    8.76
  -9  -1  -1   13.84    7.99
  -9   1   1    0.83    1.41
  -9   1   2   12.69    7.03
  -9  -1  -2   10.53    3.82
  -9   1   2    8.89    6.32
  -9  -1  -2    9.18    7.41
  -9   1   2   11.01    6.34
   9  -1  -2    3.30    4.14
  -9   1   2    7.10    3.82
  -9  -1  -2    5.28    4.51
  -9   1   2    0.13    1.01
  -9   1   3   33.74   22.66
  -9  -1  -3   22.05   12.16
  -9   1   3   37.74   10.19
  -9  -1  -3   33.09    7.10
  -9   1   3   32.39   10.75
   9  -1  -3    7.98    3.67
  -9   1   3   19.58    8.93
  -9  -1  -3   24.30    7.75
  -9   1   3    0.38    1.02
  -9   1   4    5.15    3.45
  -9   1   4    8.70    5.44
  -9  -1  -4    3.91    2.51
  -9   1   4    5.18    3.08
  -9   1   4    5.69    4.94
  -9  -1  -4    3.35    3.10
  -9   1   4    0.40    1.01
  -9   1   5    5.41    4.54
  -9   1   5    1.99    2.98
  -9   1   5    1.18    2.03
  -9   1   5    3.30    2.88
  -9  -1  -5    2.10    2.02
  -9   1   5    0.62    1.00
  -9   1   6   76.92   15.10
   9   1   6   16.43   11.69
  -9   1   6   48.05   23.26
  -9  -1  -6   21.29   15.56
  -9   1   6    0.77    1.11
   9  -1  -7    2.19    5.48
  -9   1   7    4.31    3.08
  -9   1   7    4.46    3.98
   9   1   7    2.98    3.23
   9   1   7    2.49    3.76
  -9   1   7    3.95    4.15
  -9  -1  -7    0.62    1.57
  -9   1   7    1.31    1.36
   9  -1  -8    2.76    5.09
  -9   1   8    6.30    9.02
  -9   1   8    6.26    6.29
   9   1   8    1.31    2.00
   9   1   8    1.16    3.34
  -9   1   8    3.52    2.26
  -9   1   8    0.37    0.92
   9  -1  -9    4.77    2.96
  -9   1   9    7.77    7.49
  -9   1   9   15.86    4.47
   9   1   9    2.21    2.76
  -9   1   9    6.27    5.05
  -9   1  10    3.17    2.21
  10   1  -6    0.77    2.19
 -10  -1   6    0.85    1.13
 -10  -1   5    2.29    2.39
  10  -1   5    1.47    2.36
 -10  -1   5    1.95    1.86
 -10  -1   4    4.29    4.50
 -10  -1   4    6.19    5.40
  10  -1   4    4.45    3.80
 -10  -1   4    4.56    3.12
 -10  -1   3    3.18    3.39
 -10  -1   3    1.18    1.27
  10  -1   3   -0.50    2.82
 -10  -1   3    0.84    1.63
 -10  -1   2    1.90    2.59
 -10  -1   2    0.80    1.54
  10  -1   2    0.49    3.07
  10   1  -2    1.29    1.81
 -10  -1   2    0.24    2.10
 -10  -1   1    7.92   11.16
 -10  -1   1    8.35   10.02
  10   1  -1    4.74    4.70
 -10   1  -1    5.58    5.55
 -10  -1   1   10.29    6.93
 -10  -1   0    1.39    2.37
 -10  -1   0    2.11    1.74
  10  -1   0    0.77    2.31
  10   1   0    0.15    2.04
 -10   1   0    0.84    1.39
 -10  -1   0    2.07    2.18
 -10  -1  -1    6.53    9.57
  10  -1  -1    0.28    1.04
 -10  -1  -1    5.80    7.44
  10  -1  -1    4.76    4.49
  10   1   1    4.69    5.09
 -10   1   1    5.52    7.84
 -10  -1  -1    8.71    7.21
  10  -1  -2   -0.04    1.51
  10  -1  -2    0.48    1.12
  10   1   2    0.09    3.04
 -10   1   2    1.86    1.68
 -10  -1  -2   -0.39    2.09
  10  -1  -3    2.97    3.36
  10   1   3    1.93    2.88
 -10   1   3    1.91    2.56
  10  -1  -4    3.60    4.34
  10   1   4    2.48    2.99
 -10   1   4    1.38    2.66
 -10  -1  -4    1.39    1.90
  10  -1  -5    1.57    2.70
  10   1   5    0.90    2.43
 -10   1   5    3.71    3.62
   0  -2  19    1.75    1.94
   0  -2  19    6.11    3.99
   0  -2  19    1.29    2.25
   0  -2  18    0.68    1.92
   0  -2  18    0.21    2.96
   0  -2  18    1.54    1.91
   0  -2  17    2.22    2.18
   0  -2  17    1.50    3.82
   0  -2  17    2.53    2.82
   0  -2  16   14.35    7.34
   0  -2  16   15.43    6.25
   0  -2  16    6.96    4.20
   0  -2  16    6.64    3.19
   0  -2  15   17.12    6.01
   0  -2  15   12.50    6.15
   0  -2  15    6.88    4.23
   0  -2  15   11.14    5.04
   0  -2  14  142.99   24.50
   0  -2  14   94.17   24.57
   0  -2  14   89.67   16.30
   0  -2  14   67.36   12.99
   0  -2  14   66.58   18.94
   0  -2  13   52.84   10.92
   0  -2  13   33.27   13.99
   0  -2  13   40.90    9.97
   0  -2  13   24.13    6.41
   0  -2  13   21.89    6.97
   0  -2  13   24.70    8.99
   0  -2  12 1036.53  127.97
   0  -2  12  533.67   83.25
   0  -2  12  678.22   82.84
   0  -2  12  537.71   65.72
   0  -2  12  490.22   72.27
   0  -2  12  416.16   67.82
   0  -2  11  133.16   19.35
   0  -2  11   62.85   13.67
   0  -2  11   69.88   12.42
   0  -2  11   55.90   18.18
   0  -2  11   43.06    8.41
   0  -2  11   32.03   13.38
   0   2 -10   42.70   11.60
   0  -2  10   49.35   10.00
   0  -2  10   41.32   11.01
   0  -2  10   51.70   10.33
   0  -2  10   47.43    9.16
   0  -2  10   45.86    8.82
   0  -2  10   51.51   13.69
   0   2  -9    9.64    5.85
   0  -2   9   19.03    6.59
   0  -2   9   15.72    5.35
   0  -2   9   19.34    6.72
   0  -2   9   22.85    7.71
   0   2  -8  336.16   28.54
   0  -2   8  458.80   38.34
   0  -2   8  252.65   22.15
   0   2  -7  713.14   25.34
   0  -2   7 1005.68   36.58
   0   2  -6   39.42    3.54
   0  -2   6   61.67    5.64
   0   2  -5 2294.73   38.92
   0  -2   5 4171.23   70.75
   0   2  -4  165.76   13.46
   0  -2   4  349.40   28.25
   0   2  -3  791.57   14.07
   0  -2   3 1468.92   27.15
   0  -2   2 7916.75  960.88
   0  -2   1    5.39    0.71
   0  -2   1   14.94    3.83
   0   2  -1    5.72    0.99
   0  -2   0 4871.21   74.81
   0  -2  -1    5.18    1.31
   0   2   1    8.51    3.56
   0   2   1    5.51    2.63
   0  -2  -1    9.34    3.08
   0  -2  -2 7341.37  891.39
   0   2   2 7608.21  923.40
   0   2   2 6833.69  829.34
   0  -2  -2 6785.17  823.49
   0  -2  -3 1208.82   23.17
   0   2   3 1333.30   24.92
   0   2   3 1032.08   33.72
   0  -2  -3 1176.93   21.29
   0  -2  -4  258.13   21.29
   0   2   4  294.36   23.91
   0   2   4  222.96   20.37
   0  -2  -4  257.06   20.48
   0  -2  -5 3585.19   61.77
   0   2   5 4190.26   70.73
   0  -2  -6   45.05    4.64
   0   2   6   56.67    5.54
   0  -2  -7  853.18   31.78
   0   2   7  987.17   36.21
   0  -2  -8  356.77   33.03
   0   2   8  410.51   34.77
   0  -2  -9   11.24    5.33
   0   2   9   15.79    8.20
   0  -2  -9   11.76    4.31
   0   2   9    5.41    2.80
   0   2   9   14.96    4.59
   0  -2  -9   11.63    4.08
   0   2   9   12.94    4.04
   0   2   9    8.85    2.76
   0  -2 -10   53.43   11.19
   0   2  10   63.44   12.09
   0  -2 -10   48.64    9.34
   0   2  10   31.69    7.46
   0   2  10   60.79   11.76
   0  -2 -10   45.93    9.24
   0   2  10   49.43    9.02
   0   2  10   52.10    9.53
   0   2  10   35.51    7.14
   0  -2 -11  160.43   17.33
   0   2  11  147.33   16.17
   0  -2 -11   82.48   13.22
   0   2  11   56.79   17.56
   0   2  11   71.12   12.41
   0  -2 -11   55.43    9.80
   0   2  11   52.70   16.13
   0   2  11   36.35    6.81
   0   2  11   27.80    7.59
   0  -2 -12 1112.44  161.09
   0   2  12 1028.58  123.26
   0  -2 -12  742.91   90.13
   0   2  12  510.21   62.16
   0  -2 -12  493.01   61.24
   0   2  12  556.43   67.80
   0   2  12  476.07   58.15
   0   2  12  332.61   52.80
   0  -2 -13   66.21   11.60
   0   2  13   63.53   12.56
   0  -2 -13   48.03    9.89
   0   2  13   30.63    9.21
   0  -2 -13   25.02    8.57
   0   2  13   24.22    5.56
   0   2  13   21.92    6.55
   0   2  13   21.74    8.87
   0  -2 -14  148.88   24.33
   0   2  14  155.24   25.99
   0  -2 -14  117.31   20.57
   0   2  14   68.78   27.55
   0  -2 -14   67.41   21.76
   0   2  14   73.14   13.94
   0   2  14   53.00   17.97
   0  -2 -15   18.42    6.90
   0   2  15    9.09    5.16
   0   2  15   10.39    6.35
   0  -2 -15    6.45    2.98
   0   2  15    6.38    2.92
   0  -2 -16   13.83    7.93
   0   2  16   14.83    6.71
   0  -2 -16    3.85    2.87
   0   2  16    5.65    5.35
   0  -2 -17    1.53    1.54
   0   2  17   -0.02    3.68
   0   2  17    1.93    1.55
   0   2  18    2.11    1.99
   0   2  18    0.84    0.65
   0   2  19    2.68    3.06
  -1  -2  19    0.35    0.89
  -1  -2  19    0.57    1.53
   1  -2  19    1.16    2.08
   1  -2  19    0.30    1.09
  -1  -2  19    1.28    1.52
   1  -2  18    0.37    0.92
  -1  -2  18    0.85    2.05
  -1  -2  18    6.82   10.12
   1  -2  18    0.80    2.90
   1  -2  18    1.46    1.13
  -1  -2  18    2.17    2.04
   1  -2  17   14.39    7.79
  -1  -2  17   17.81    9.39
  -1  -2  17   16.20    4.57
   1  -2  17   22.43   10.30
   1  -2  17    8.65    4.25
  -1  -2  17    8.82    4.05
   1  -2  16   24.29   11.90
  -1  -2  16   26.57   13.63
  -1  -2  16   30.22   10.02
   1  -2  16   28.39    8.69
   1  -2  16   17.68    6.37
   1  -2  16   17.00    6.80
   1  -2  16   12.37    6.65
  -1  -2  16   10.49    5.84
   1  -2  15   83.25   26.93
  -1  -2  15   89.64   32.04
  -1  -2  15   91.26   12.97
   1  -2  15   83.11   11.02
   1  -2  15   64.86   16.70
   1  -2  15   54.29   19.03
   1  -2  15   47.08   17.25
  -1  -2  15   45.82   11.95
  -1  -2  14   63.86   42.68
   1  -2  14  110.32   19.16
   1  -2  14   63.06   22.38
  -1  -2  14   67.95   22.73
  -1  -2  14   72.04   14.52
   1  -2  14   72.14   14.82
   1  -2  14   66.64   14.89
   1  -2  14   58.05   12.45
   1  -2  14   45.16   14.02
  -1  -2  14   46.91   16.22
  -1  -2  13  379.48   52.59
   1  -2  13  372.93   40.96
   1  -2  13  205.82   33.99
  -1  -2  13  200.03   46.34
   1  -2  13  208.38   25.45
   1  -2  13  186.32   23.50
   1  -2  13  164.42   21.27
   1  -2  13  118.49   29.04
  -1  -2  13  117.18   24.89
  -1  -2  12   45.38   11.85
   1  -2  12   40.32    9.94
   1  -2  12   24.69   11.44
  -1  -2  12   24.55   12.14
   1  -2  12   28.45    7.84
  -1   2 -12   14.09    5.21
  -1  -2  12   15.12    5.47
   1  -2  12   17.07    6.13
   1  -2  12   15.66    6.42
   1  -2  12   13.86    6.59
  -1  -2  12   20.90    9.12
   1   2 -11   17.63    6.90
  -1  -2  11   22.12    7.24
   1  -2  11   23.74    7.82
   1   2 -11    6.44    3.33
   1  -2  11   11.38    5.37
  -1  -2  11   14.20    6.78
  -1  -2  11   16.06    6.89
   1  -2  11   12.19    6.32
  -1   2 -11    5.22    2.58
  -1  -2  11    8.01    4.26
   1  -2  11    9.51    5.16
   1  -2  11   10.92    5.33
   1  -2  11    7.61    4.89
  -1  -2  11    7.09    4.91
   1   2 -10  223.34   34.21
  -1  -2  10  269.29   44.22
   1  -2  10  304.46   46.52
  -1  -2  10  130.13   21.42
   1  -2  10  180.25   40.81
  -1  -2  10  184.93   41.82
   1  -2  10  181.32   27.07
  -1   2 -10   98.65   26.71
  -1  -2  10  139.26   20.70
   1  -2  10  170.03   27.11
   1  -2  10  176.45   13.78
   1  -2  10  134.50   26.20
  -1  -2  10  151.89   13.21
  -1   2  -9  347.96   17.70
   1   2  -9  239.63   14.58
  -1  -2   9  389.35   24.83
   1  -2   9  382.17   22.05
   1  -2   9  198.02   13.69
  -1  -2   9  204.96   17.07
  -1  -2   9  245.91   15.56
   1  -2   9  213.77   14.86
  -1   2  -9  129.04   23.58
   1  -2   9  221.49   15.19
   1  -2   9  211.13   14.30
   1  -2   9  165.85   24.55
  -1  -2   9  176.93   13.55
  -1   2  -8  643.81   23.90
   1   2  -8  399.62   17.57
  -1  -2   8  733.71   29.10
   1  -2   8  754.22   30.46
   1  -2   8  428.95   20.09
   1  -2   8  468.76   21.66
  -1   2  -7   36.00    3.55
   1   2  -7   17.50    3.10
  -1  -2   7   38.32    5.09
   1  -2   7   44.07    6.20
  -1   2  -6  297.06   23.82
   1   2  -6  163.97   14.47
  -1  -2   6  319.06   26.72
  -1   2  -5 1422.57   24.93
   1   2  -5  969.42   20.56
  -1  -2   5 1595.73   31.48
   1  -2   5 1511.01   30.64
  -1   2  -4  960.17   30.22
  -1  -2   4 1059.77   35.31
   1  -2   4  990.93   33.53
  -1  -2   4  950.46   30.20
  -1  -2   3 1671.37   29.47
  -1  -2   3 1849.31   32.74
   1  -2   3 1733.29   31.23
  -1   2  -2 5249.02   83.53
   1  -2   1 2642.80   40.72
  -1  -2   1 3457.36   55.23
   1  -2   1 3299.99   52.85
  -1   2  -1 3490.18   56.30
  -1  -2   0 6989.77  108.37
   1  -2   0 5190.67  629.89
   1  -2   0 6350.01  770.62
  -1   2   0 7796.56  946.18
  -1  -2   0 8063.15  978.65
  -1  -2  -1 4489.21   71.54
   1   2   1 3051.67   49.27
  -1  -2  -2 6306.67  100.07
   1   2   2 5037.11   79.92
  -1   2   2 5655.38   89.68
  -1  -2  -3 1777.58   32.30
   1  -2  -3 1057.00   21.57
   1   2   3 1594.20   29.46
  -1   2   3 1897.06   33.47
  -1   2   3 1401.30   26.62
  -1  -2  -4 1005.11   33.93
   1  -2  -4  600.32   22.29
  -1   2   4 1041.08   34.76
   1   2   4  918.62   31.40
  -1   2   4  721.65   25.70
   1  -2  -4  694.83   23.06
  -1  -2  -5 1500.85   30.27
   1  -2  -5  897.91   21.47
   1   2   5 1399.74   29.02
  -1   2   5 1591.75   31.26
  -1   2   5 1123.92   25.03
   1  -2  -5 1152.54   20.24
  -1  -2  -6  305.75   25.55
   1  -2  -6  228.46   19.92
  -1   2   6  338.51   28.58
   1   2   6  292.93   24.92
  -1   2   6  232.77   23.75
  -1  -2  -7   34.25    5.04
   1  -2  -7   24.90    4.81
  -1   2   7   31.28    4.33
   1   2   7   28.88    5.04
  -1   2   7   34.48   13.04
  -1  -2  -8  739.40   28.65
   1  -2  -8  583.58   25.52
  -1   2   8  690.90   27.81
   1   2   8  679.21   27.44
   1   2   8  414.34   18.76
  -1  -2  -8  409.06   18.48
  -1  -2  -9  386.87   21.99
   1  -2  -9  319.68   20.02
  -1   2   9  364.10   21.26
   1   2   9  341.25   20.41
  -1  -2  -9  235.92   14.69
   1  -2  -9  190.56   25.54
  -1   2   9  163.29   11.13
  -1   2   9  239.08   15.41
   1   2   9  188.24   12.87
  -1  -2  -9  181.46   12.87
   1  -2  -9  188.65   12.61
   1   2   9  203.61   13.89
   1   2   9   89.15   24.64
  -1   2   9  113.98    9.17
  -1  -2 -10  311.93   20.35
   1  -2 -10  270.50   18.59
  -1   2  10  307.52   46.91
   1   2  10  289.37   44.29
   1  -2 -10  147.06   27.39
  -1  -2 -10  205.49   30.06
   1  -2 -10  176.93   26.27
   1   2  10  100.44   23.04
  -1   2  10  146.05   14.25
  -1   2  10  205.01   15.01
   1   2  10  170.40   14.73
  -1  -2 -10  151.55   26.11
   1  -2 -10  163.14   12.59
   1   2  10  181.20   13.96
   1   2  10  173.68   13.99
   1   2  10   87.54   18.12
  -1   2  10   99.52    9.69
  -1  -2 -11   25.12    7.51
   1  -2 -11   23.26    7.03
  -1   2  11   22.02    6.93
   1   2  11   27.28    9.64
  -1  -2 -11   19.30    5.81
   1  -2 -11   14.44    6.73
   1   2  11    8.06    3.86
  -1   2  11   10.25    3.63
  -1   2  11   14.82    5.76
   1   2  11   14.24    5.89
  -1  -2 -11   15.50    6.57
   1  -2 -11    9.26    3.70
   1   2  11   18.19    6.14
   1   2  11   10.66    4.48
   1   2  11    3.15    2.15
  -1   2  11    8.03    3.98
  -1  -2 -12   42.36    9.58
   1  -2 -12   46.22   15.03
  -1   2  12   41.67   19.55
   1   2  12   44.64   14.93
  -1  -2 -12   30.14    8.37
   1  -2 -12   26.79    8.10
   1   2  12   12.17    5.93
  -1   2  12   19.82    7.36
  -1   2  12   22.07    6.81
   1   2  12   19.02    6.47
  -1  -2 -12   21.56    8.36
   1  -2 -12   16.19    5.30
   1   2  12   21.78    7.56
   1   2  12   12.27    4.90
   1   2  12    7.61    4.83
  -1   2  12   12.12    5.23
  -1  -2 -13  394.68   45.56
   1  -2 -13  411.51   44.68
  -1   2  13  378.10   41.38
   1   2  13  345.97   38.25
  -1  -2 -13  259.02   29.34
   1  -2 -13  257.36   30.09
   1   2  13  162.42   23.17
  -1   2  13  212.57   44.75
  -1   2  13  224.39   27.13
   1   2  13  177.67   22.69
  -1  -2 -13  170.63   34.08
   1  -2 -13  123.52   41.75
   1   2  13  186.14   23.24
   1   2  13  159.33   20.43
   1   2  13  100.73   19.03
  -1   2  13  106.94   16.13
  -1  -2 -14  120.33   20.02
   1  -2 -14  113.39   19.69
  -1   2  14  120.88   20.94
   1   2  14   84.94   15.83
  -1  -2 -14   71.82   26.90
   1  -2 -14   86.19   16.56
   1   2  14   40.29   18.35
  -1   2  14   70.98   17.08
  -1   2  14   84.71   17.31
   1   2  14   83.89   16.99
  -1  -2 -14   56.02   20.02
   1  -2 -14   34.77   13.39
   1   2  14   73.35   15.17
   1   2  14   64.02   17.88
   1   2  14   32.21   12.56
  -1   2  14   47.95   15.21
  -1  -2 -15  105.62   11.46
   1  -2 -15  117.54   19.33
  -1   2  15   71.17   22.50
  -1   2  15   94.46   12.52
   1   2  15   83.24   12.11
  -1  -2 -15   59.15   18.03
   1   2  15   80.26   14.49
   1   2  15   60.22   10.16
  -1  -2 -15   53.33    8.21
   1   2  15   41.14   13.62
  -1   2  15   46.66   23.75
  -1  -2 -16   28.86    6.84
   1  -2 -16   26.47    7.41
  -1   2  16   19.21   11.67
  -1   2  16   23.19    8.65
   1   2  16   20.92    7.78
  -1  -2 -16    8.65    8.30
   1   2  16   20.09    7.26
   1   2  16   10.30    4.93
  -1  -2 -16   13.81    4.43
   1   2  16    9.18    6.22
  -1   2  16   14.20    8.57
   1  -2 -17   22.80    5.77
  -1   2  17   18.27    7.14
   1   2  17   18.72    7.48
  -1  -2 -17    4.05    4.60
   1   2  17    5.48    4.23
  -1   2  17    3.09    1.94
  -1   2  18    1.91    3.37
   1   2  18    1.16    1.86
   1   2  18    0.66    0.80
  -1   2  18    1.88    2.06
  -1   2  19    0.10    1.06
   2  -2  19   -0.14    1.07
  -2  -2  19    1.46    2.22
  -2  -2  18    1.38    1.80
  -2   2 -18    2.65    2.08
  -2  -2  18    1.05    1.40
   2  -2  18    1.97    3.02
   2  -2  18    0.73    1.20
   2  -2  18    0.25    0.69
  -2  -2  18    1.16    1.67
  -2  -2  17    7.24    4.24
  -2  -2  17   -0.21    1.50
   2  -2  17    5.12    4.36
   2  -2  17    3.83    4.16
   2  -2  17    4.18    4.11
   2  -2  17    1.05    2.05
  -2  -2  17    4.73    3.68
   2  -2  16    5.66    3.69
  -2  -2  16    9.90    4.60
  -2  -2  16   10.12    5.32
   2  -2  16   14.21    6.10
   2  -2  16    3.22    4.68
   2  -2  16    4.58    4.81
   2  -2  16    5.00    4.04
  -2  -2  16    6.60    4.83
   2  -2  15   52.40   13.63
  -2  -2  15   66.41   28.60
  -2  -2  15   62.59   18.68
   2  -2  15   62.80   14.65
   2  -2  15   48.17   14.64
   2  -2  15   38.56   13.47
   2  -2  15   23.82    8.12
  -2  -2  15   31.79   11.27
  -2  -2  14  147.04   43.86
   2  -2  14  168.80   39.44
  -2   2 -14  196.47   14.74
   2  -2  14  129.09   30.25
  -2  -2  14  159.61   25.75
  -2  -2  14  197.73   16.96
   2  -2  14  176.12   41.36
  -2   2 -14   89.08   33.78
   2  -2  14  151.22   20.07
   2  -2  14  158.26   16.77
   2  -2  14   98.02   22.87
  -2  -2  14  125.13   33.39
  -2  -2  13   38.58   27.50
   2  -2  13   47.60   18.98
   2   2 -13   43.58    8.83
   2  -2  13   40.71   10.37
  -2  -2  13   52.14   14.26
  -2  -2  13   58.92   14.39
   2  -2  13   51.67   10.83
  -2   2 -13   33.53   10.14
   2  -2  13   48.73   11.70
   2  -2  13   51.05   10.66
   2  -2  13   42.36   10.41
  -2  -2  13   45.98   11.78
  -2  -2  12  243.64   20.94
   2  -2  12  208.74   31.81
   2   2 -12  138.26   13.73
   2  -2  12  145.51   27.38
  -2  -2  12  156.50   16.54
  -2  -2  12  162.87   34.67
   2  -2  12  160.50   16.92
  -2   2 -12  113.40   28.16
   2  -2  12  155.98   17.09
   2  -2  12  169.89   18.55
   2  -2  12  123.44   23.88
  -2  -2  12  127.21   16.67
   2   2 -11  107.72   13.32
  -2  -2  11  142.45   26.09
   2  -2  11  130.38   14.93
  -2  -2  11   69.11   21.18
   2  -2  11   76.40   13.05
  -2  -2  11   86.57   25.99
  -2  -2  11   85.54   11.04
   2  -2  11   81.47   11.21
  -2   2 -11   64.20   17.00
   2  -2  11   63.36   12.60
   2  -2  11   50.70   11.98
   2   2 -10  201.96   20.79
  -2  -2  10  317.64   36.17
   2  -2  10  322.52   30.88
  -2  -2  10  186.65   34.00
   2  -2  10  202.19   38.97
  -2  -2  10  217.12   35.06
  -2  -2  10  207.51   48.23
   2  -2  10  208.03   21.61
  -2   2 -10  152.30   22.97
   2  -2  10  205.99   21.89
   2  -2  10  215.11   22.80
  -2  -2  10   74.89   25.73
   2  -2  10  171.44   26.64
  -2  -2  10  160.46   17.44
   2   2  -9  358.56   22.11
  -2  -2   9  671.30   38.72
   2  -2   9  667.76   36.61
  -2  -2   9  392.59   22.37
   2  -2   9  381.93   26.21
  -2  -2   9  409.96   24.65
  -2  -2   9  446.33   29.10
   2  -2   9  429.90   25.72
   2  -2   9  443.21   26.69
   2  -2   9  433.57   26.69
   2  -2   9  364.02   55.09
  -2  -2   9  347.98   30.76
  -2   2  -8  394.56   19.16
   2   2  -8  241.04   14.93
  -2  -2   8  441.74   24.71
   2  -2   8  439.61   23.79
  -2  -2   8  241.38   14.34
   2  -2   8  264.96   17.31
  -2  -2   8  287.23   17.49
   2  -2   8  269.06   16.54
  -2   2  -8  202.10   24.52
   2  -2   8  277.53   17.63
   2  -2   8  272.52   18.08
   2  -2   8  227.22   33.21
  -2   2  -7  273.80   22.37
   2   2  -7  181.20   16.71
  -2  -2   7  310.67   26.40
   2  -2   7  315.40   27.05
  -2   2  -6   10.11    5.30
   2   2  -6   10.49    3.25
  -2  -2   6   21.23    6.06
   2  -2   6   19.42    4.74
  -2   2  -5 3198.79   56.36
  -2  -2   5 3659.93   62.55
   2  -2   5 3281.48   57.68
  -2  -2   4  994.54   34.19
  -2   2  -4  931.73   29.90
  -2  -2   4 1101.91   37.90
   2  -2   4  972.31   33.06
  -2  -2   4 1053.33   34.86
  -2   2  -4 1028.52   35.83
  -2  -2   3  625.95   22.55
  -2   2  -3  573.22   18.91
  -2  -2   3  645.75   22.62
   2  -2   3  601.50   21.13
  -2  -2   3  609.78   22.18
  -2   2  -3  634.20   23.35
  -2  -2   2 4103.35   69.23
  -2  -2   2 3747.60   59.50
  -2   2  -2 3974.54   66.57
  -2   2  -1 4661.24   73.38
  -2  -2   1 4811.63   79.14
   2  -2   1 4441.68   70.06
  -2  -2   0 4988.12   80.93
   2   2   0 3939.59   62.39
  -2  -2  -1 6111.10   97.96
  -2   2   1 5271.43   81.86
  -2   2   1 5697.91   92.34
  -2  -2  -1 5831.86   90.29
  -2  -2  -2 5347.86   88.08
   2   2   2 4210.04   68.07
  -2   2   2 4213.09   66.64
  -2   2   2 4149.00   69.31
  -2  -2  -3  655.68   23.70
   2  -2  -3  435.56   17.29
   2   2   3  525.44   18.79
  -2   2   3  666.97   22.49
  -2   2   3  603.32   23.20
  -2  -2  -4 1002.18   34.57
   2  -2  -4  641.04   23.96
  -2   2   4 1023.56   33.86
   2   2   4  885.17   30.53
  -2   2   4  886.86   31.85
  -2  -2  -5 3434.84   60.75
   2  -2  -5 2030.94   40.52
  -2   2   5 3548.16   60.55
   2   2   5 3008.41   54.48
  -2   2   5 2903.14   53.84
  -2  -2  -6   10.53    3.63
   2  -2  -6    7.54    4.38
  -2   2   6   12.30    3.27
   2   2   6    9.61    3.20
  -2   2   6   20.73    8.94
   2  -2  -6    3.62    2.69
  -2  -2  -7  304.34   26.08
   2  -2  -7  181.65   18.13
  -2   2   7  321.37   27.11
   2   2   7  254.87   22.51
  -2   2   7  255.05   24.07
  -2  -2  -8  495.99   26.07
   2  -2  -8  286.18   18.30
  -2   2   8  394.99   21.04
   2   2   8  413.67   23.87
  -2   2   8  350.95   23.99
   2  -2  -8  193.10   12.85
  -2   2   8  294.05   19.74
  -2  -2  -8  310.64   18.93
  -2   2   8  217.57   13.80
   2   2   8  242.36   17.59
  -2  -2  -8  224.89   35.21
   2   2   8  281.74   17.70
  -2   2   8  233.98   15.07
  -2   2   8  204.35   13.46
  -2  -2  -9  694.21   36.62
   2  -2  -9  478.24   28.40
  -2   2   9  679.62   36.04
   2   2   9  575.44   33.14
   2  -2  -9  340.10   20.46
  -2   2   9  459.47   27.17
  -2  -2  -9  456.04   26.71
  -2   2   9  373.78   22.49
  -2   2   9  436.17   24.55
   2   2   9  375.33   22.86
  -2  -2  -9  360.42   49.05
   2  -2  -9  342.99   19.89
   2   2   9  422.97   25.79
  -2   2   9  346.92   29.07
  -2   2   9  306.06   21.23
  -2  -2 -10  314.98   30.09
   2  -2 -10  231.00   23.73
  -2   2  10  315.93   30.21
   2   2  10  263.66   25.77
   2  -2 -10  166.13   16.84
  -2   2  10  208.91   31.57
  -2  -2 -10  212.10   21.07
  -2   2  10  176.63   18.39
  -2   2  10  200.90   20.36
   2   2  10  162.87   17.76
  -2  -2 -10  150.29   29.49
   2  -2 -10  164.38   16.52
   2   2  10  194.55   20.90
   2   2  10  179.74   19.98
   2   2  10   72.80   20.50
  -2   2  10  132.74   17.67
  -2  -2 -11  151.10   15.86
   2  -2 -11  116.88   15.34
  -2   2  11  133.93   14.83
   2   2  11  111.97   17.14
   2  -2 -11   70.90   11.36
  -2  -2 -11   84.56   13.80
   2  -2 -11   69.14   12.59
  -2   2  11   75.48   25.19
  -2   2  11   71.24   11.80
   2   2  11   61.72   10.92
  -2  -2 -11   66.95   17.81
   2  -2 -11   55.54    9.11
   2   2  11   60.87   11.24
   2   2  11   51.66   10.49
   2   2  11   22.93    9.16
  -2   2  11   40.72    9.66
  -2  -2 -12  245.40   20.32
   2  -2 -12  211.09   20.27
  -2   2  12  262.05   22.84
   2   2  12  203.76   18.98
  -2  -2 -12  188.44   18.31
   2  -2 -12  160.47   17.51
  -2   2  12  173.61   31.85
  -2   2  12  179.00   17.03
   2   2  12  150.26   16.56
  -2  -2 -12  149.15   26.86
   2  -2 -12  113.37   11.70
   2   2  12  151.67   26.43
  -2  -2 -12  138.15   14.11
   2   2  12   59.55   18.23
  -2   2  12  120.80   13.81
  -2  -2 -13   58.98   11.18
   2  -2 -13   49.46   18.43
  -2   2  13   50.70   10.60
   2   2  13   62.02   14.28
  -2  -2 -13   51.24   10.77
   2  -2 -13   46.80   11.68
  -2   2  13   44.47    8.52
  -2   2  13   47.26   11.12
   2   2  13   39.78    9.84
  -2  -2 -13   36.99   14.31
   2   2  13   51.32   17.29
   2   2  13   40.39    9.66
  -2  -2 -13   37.46    8.52
   2   2  13   17.78    8.08
  -2   2  13   34.87    9.85
   2  -2 -14  201.69   14.38
  -2   2  14  217.12   15.91
   2   2  14  200.09   14.96
  -2  -2 -14  185.42   13.77
   2  -2 -14  182.95   16.61
  -2   2  14  154.80   35.18
  -2   2  14  191.16   15.71
   2   2  14  132.04   14.00
  -2  -2 -14  131.44   22.46
   2   2  14  165.35   16.52
   2   2  14  149.54   14.94
  -2  -2 -14  133.30   12.08
   2   2  14   57.82   24.56
  -2   2  14  126.27   33.61
  -2  -2 -15   69.08    7.72
   2  -2 -15   75.14   12.69
  -2   2  15   72.91   21.93
  -2   2  15   65.57   11.88
   2   2  15   53.23    9.49
  -2  -2 -15   44.18   15.86
   2   2  15   54.59   12.39
   2   2  15   40.64    8.55
  -2  -2 -15   29.15    6.72
   2   2  15   22.01    8.18
  -2   2  15   42.22   15.48
   2  -2 -16   11.61    4.82
  -2   2  16   11.74    5.40
  -2   2  16    6.53    4.15
   2   2  16    4.40    4.22
  -2  -2 -16    6.28    4.81
   2   2  16    4.23    4.12
   2   2  16    4.05    5.48
   2   2  16    1.47    1.23
  -2   2  16    3.45    2.33
   2  -2 -17    3.21    2.10
  -2   2  17    5.24    4.68
  -2   2  17    1.52    1.54
   2   2  17    3.32    3.01
  -2  -2 -17    3.90    3.70
   2   2  17    2.13    3.15
   2   2  17   -0.22    1.11
  -2   2  17    2.70    2.05
   2  -2 -18    1.17    2.34
  -2   2  18    0.85    1.52
   2   2  18    1.37    2.50
  -2  -2 -18    1.62    0.94
   2   2  18    0.53    0.83
  -2   2  18   -0.06    1.17
   2   2  19    1.16    2.26
  -3  -2  18    1.95    2.31
   3  -2  18    2.99    2.78
   3  -2  18    2.66    3.01
   3  -2  18    0.19    0.83
  -3  -2  18    1.43    2.01
  -3  -2  17    1.55    1.54
  -3   2 -17    0.24    1.21
   3  -2  17    1.30    2.40
   3  -2  17    1.34    3.86
   3  -2  17    3.63    4.19
  -3  -2  17    1.76    2.58
  -3  -2  16   47.30   20.07
  -3   2 -16   40.48    8.49
   3  -2  16   29.92   15.43
   3  -2  16    0.68    1.90
   3  -2  16   33.14   15.14
   3  -2  16   22.45    7.53
  -3  -2  16   19.00   11.17
  -3  -2  15   35.06   11.59
  -3   2 -15   27.82    7.84
  -3  -2  15    0.41    2.07
   3  -2  15   25.75    6.72
   3  -2  15   14.59    4.62
   3  -2  15   30.28    8.39
   3  -2  15   26.83   10.43
   3  -2  15   17.39    7.17
  -3  -2  15   21.05    9.79
   3   2 -14    0.63    2.80
   3  -2  14    2.62    4.32
  -3  -2  14    3.72    3.38
  -3  -2  14    4.81    3.70
   3  -2  14    2.49    3.34
   3  -2  14    3.23    3.28
   3  -2  14    3.70    6.72
   3  -2  14    4.58    6.43
   3  -2  14    3.92    2.94
  -3  -2  14    1.96    2.92
   3  -2  13  211.62   30.88
  -3   2 -13  245.60   30.04
   3   2 -13  148.35   19.90
   3  -2  13  144.68   44.83
  -3  -2  13  161.81   22.54
  -3  -2  13  163.39   20.77
   3  -2  13  160.95   39.50
  -3   2 -13  129.37   38.86
   3  -2  13  161.28   23.46
   3  -2  13  102.95   24.68
  -3  -2  13  128.65   18.92
   3   2 -12    5.81    4.35
   3  -2  12    9.84    6.97
  -3   2 -12   16.17    7.91
  -3  -2  12    9.11    4.10
   3  -2  12    8.53    5.21
  -3  -2  12   15.07    8.09
  -3  -2  12   10.28    4.53
   3  -2  12   10.69    5.48
  -3   2 -12    7.71    3.80
   3  -2  12   14.94    7.24
   3  -2  12    8.99    5.83
   3  -2  12    9.22    4.28
  -3  -2  12    7.18    5.49
   3   2 -11   15.45    5.24
  -3  -2  11   25.84   10.00
   3  -2  11   23.78    7.13
  -3   2 -11   21.65    6.91
  -3  -2  11   18.95    5.43
   3  -2  11   16.28    7.79
  -3  -2  11   19.91    9.45
  -3  -2  11   14.55    5.02
   3  -2  11   14.32    5.45
  -3   2 -11   18.52    6.63
   3  -2  11   16.22    6.82
   3  -2  11   15.93    9.59
  -3  -2  11   10.93    5.00
   3  -2  11   12.66    6.38
  -3  -2  11   12.63    6.06
   3   2 -10   56.82   11.54
  -3  -2  10  101.54   14.90
   3  -2  10   83.12   34.69
  -3   2 -10   95.27   16.22
  -3  -2  10   72.58   17.04
   3  -2  10   60.22   21.14
  -3  -2  10  100.71   27.37
  -3  -2  10   60.03   10.58
   3  -2  10   65.43   10.88
  -3   2 -10   57.84   14.01
   3  -2  10   58.66   11.72
   3  -2  10   53.66   10.73
  -3  -2  10   34.28    9.83
   3  -2  10   51.85   14.38
  -3  -2  10   46.06   10.51
   3   2  -9   25.14    7.28
  -3  -2   9   36.48   18.58
   3  -2   9   40.56    8.98
  -3   2  -9   35.00    8.52
  -3  -2   9   34.00   11.37
   3  -2   9   29.16   11.40
  -3  -2   9   26.66   10.52
   3  -2   9   18.90    6.54
  -3   2  -9   25.37    9.70
   3  -2   9   13.44    4.84
   3  -2   9   10.90    4.80
  -3  -2   9   14.71    5.34
   3  -2   9   18.39    7.08
   3   2  -8  165.06   25.94
  -3  -2   8  262.02   37.22
   3  -2   8  262.11   37.29
  -3   2  -8  256.48   40.06
  -3  -2   8  200.18   29.66
   3  -2   8  184.46   45.47
  -3  -2   8  183.17   15.47
   3  -2   8  145.44   23.47
  -3   2  -8  136.72   16.75
   3  -2   8  148.04   22.48
   3  -2   8  143.75   23.13
  -3  -2   8  108.01   26.64
   3  -2   8  143.62   30.56
  -3  -2   8  132.04   11.37
   3   2  -7  124.04   17.53
  -3  -2   7  168.82   25.57
   3  -2   7  168.64   23.51
  -3   2  -7  167.59   23.64
  -3  -2   7  129.03   29.70
   3  -2   7  108.83   16.60
  -3  -2   7  139.43   30.66
   3  -2   7   95.61   14.42
  -3   2  -7   98.29   16.64
   3  -2   7   97.35   14.12
   3  -2   7  102.42   14.83
   3  -2   7  102.84   26.52
  -3  -2   7   99.99   25.73
  -3   2  -6  516.26   40.84
   3   2  -6  419.58   52.81
  -3  -2   6  547.04   67.58
   3  -2   6  493.90   40.29
  -3   2  -6  521.09   65.48
   3  -2   6  306.93   31.86
  -3   2  -6  242.88   31.87
   3  -2   6  242.80   21.23
   3  -2   6  238.16   25.30
   3  -2   6  237.16   20.85
  -3  -2   5  312.40   26.91
  -3   2  -5  280.53   22.82
  -3  -2   5  311.80   25.61
   3  -2   5  279.46   23.39
  -3  -2   5  301.67   25.07
  -3   2  -5  315.50   27.19
  -3   2  -4  765.59   26.02
  -3  -2   4  784.36   27.20
   3  -2   4  734.72   26.03
  -3  -2   4  757.32   27.00
  -3   2  -4  787.72   30.16
  -3  -2   3  925.10   32.90
  -3   2  -3  812.41   27.31
  -3  -2   3  810.48   27.42
   3  -2   3  779.64   26.47
  -3  -2   3  821.01   28.69
  -3   2  -2 2915.66   49.84
   3  -2   2 2732.99   45.46
  -3  -2   2 3028.35   51.88
  -3   2  -1  223.35   18.49
  -3  -2   1  270.34   24.44
   3  -2   1  194.21   15.89
   3   2  -1  162.87   13.19
  -3  -2   1  259.36   20.84
  -3   2  -1  287.26   24.06
  -3   2   0 6011.52   97.81
   3   2   0 4745.14   74.05
  -3   2   0 6074.28   93.18
  -3  -2   0 6629.31  104.06
  -3   2   0 7159.30  869.84
  -3   2   1  238.18   19.88
  -3  -2  -1  251.88   21.20
   3   2   1  199.41   16.06
  -3   2   1  253.97   19.79
  -3   2   1  296.84   27.84
  -3  -2  -1  279.45   22.50
  -3  -2  -2 3100.26   56.52
  -3   2   2 3029.15   47.86
   3   2   2 2563.47   43.32
  -3   2   2 3170.81   56.80
  -3  -2  -2 3171.87   53.45
  -3  -2  -3  888.83   31.77
   3  -2  -3  665.63   25.35
  -3   2   3  847.23   27.46
   3   2   3  718.35   24.80
  -3   2   3  846.55   30.85
  -3  -2  -3  862.87   29.73
  -3  -2  -4  771.24   28.78
   3  -2  -4  515.93   21.12
  -3   2   4  752.57   25.29
   3   2   4  621.45   22.77
  -3   2   4  702.79   34.53
  -3  -2  -4  741.29   27.03
  -3  -2  -5  305.69   25.98
   3  -2  -5  180.63   16.87
  -3   2   5  295.57   24.08
   3   2   5  248.92   21.12
  -3   2   5  270.92   28.45
  -3  -2  -6  508.71   41.70
   3  -2  -6  324.81   41.68
  -3   2   6  562.62   21.29
   3   2   6  460.78   37.87
  -3   2   6  482.04   24.38
  -3   2   6  355.99   30.29
  -3   2   6  283.04   28.70
   3   2   6  253.22   22.22
  -3  -2  -6  244.77   21.51
  -3  -2  -7  192.91   25.64
   3  -2  -7   98.96   15.52
  -3   2   7  183.52   23.83
   3   2   7  154.84   20.92
  -3   2   7  153.90   22.94
  -3   2   7  125.24   28.46
  -3  -2  -7  129.38   17.63
  -3   2   7  105.19   14.99
   3   2   7   86.40   12.38
  -3  -2  -7  101.87   20.72
   3   2   7   94.16   21.58
  -3   2   7  120.36   31.90
  -3  -2  -7  102.35   14.75
  -3   2   7   95.50   13.98
  -3  -2  -8  303.61   18.97
   3  -2  -8  146.93   22.38
  -3   2   8  269.43   40.45
   3   2   8  235.10   33.67
  -3   2   8  229.18   34.27
  -3   2   8  194.81   31.80
  -3  -2  -8  188.84   27.23
  -3   2   8  156.22   23.44
   3   2   8  126.43   18.89
  -3  -2  -8  163.73   32.41
   3  -2  -8  104.05   16.95
   3   2   8  129.76   19.89
  -3   2   8  158.92   30.78
  -3  -2  -8  135.74   20.44
   3   2   8   57.34   11.97
  -3   2   8  124.61   20.42
  -3  -2  -9   58.84   11.77
   3  -2  -9   30.81    8.22
  -3   2   9   39.52   16.01
   3   2   9   39.01    8.38
  -3   2   9   45.74   15.43
   3  -2  -9   17.89    5.57
  -3   2   9   40.86   15.14
  -3  -2  -9   29.08    6.72
  -3   2   9   29.82   11.64
   3   2   9   19.68    5.66
  -3  -2  -9   24.33    7.99
   3  -2  -9   12.53    5.35
   3   2   9   25.08    7.33
   3   2   9   14.70    5.54
  -3   2   9   27.86    8.81
  -3  -2  -9   10.97    3.93
   3   2   9    3.21    2.66
  -3   2   9   16.79    6.34
  -3  -2 -10  105.24   16.47
   3  -2 -10   68.06   13.22
  -3   2  10  105.10   15.36
   3   2  10   80.03   15.58
   3  -2 -10   47.07    8.81
  -3   2  10   95.29   27.14
  -3  -2 -10   75.02   12.13
  -3   2  10   69.31   25.23
   3   2  10   48.87    8.92
  -3  -2 -10   53.49   17.65
   3   2  10   55.89   12.17
   3   2  10   51.11   10.14
  -3   2  10   64.57   18.78
  -3  -2 -10   54.10   10.00
   3   2  10   17.66    5.93
  -3   2  10   44.26   12.53
  -3  -2 -11   29.64    7.26
   3  -2 -11   17.35    7.30
  -3   2  11   20.23    6.83
   3   2  11   18.28    9.08
   3  -2 -11   14.34    5.14
  -3  -2 -11   15.11    5.26
  -3   2  11   15.01    5.05
  -3   2  11   11.05    4.71
   3   2  11   10.97    4.83
  -3  -2 -11   18.14    8.73
   3   2  11   17.34    7.85
   3   2  11    9.37    6.77
  -3   2  11   14.86    9.70
  -3  -2 -11   11.10    4.46
   3   2  11    4.12    2.93
  -3   2  11   12.36    5.91
  -3  -2 -12   11.57    4.62
   3  -2 -12   14.06    6.75
   3   2  12   13.63    5.58
   3  -2 -12   12.56    4.51
  -3  -2 -12    9.09    4.15
   3  -2 -12    9.62    5.09
  -3   2  12   11.88    5.91
  -3   2  12    8.74    4.13
   3   2  12   10.78    6.29
  -3  -2 -12   12.58    6.69
   3   2  12   14.40    7.74
   3   2  12    9.50    6.41
  -3  -2 -12   10.61    4.48
   3   2  12    6.59    4.08
  -3   2  12   11.83    6.02
   3  -2 -13  243.37   30.51
   3   2  13  193.28   24.55
  -3  -2 -13  196.01   23.96
   3  -2 -13  177.09   23.87
  -3   2  13  195.67   48.98
  -3   2  13  154.50   19.82
   3   2  13  141.84   19.60
  -3  -2 -13  144.92   34.62
   3   2  13  141.74   20.93
  -3  -2 -13  122.52   17.08
   3   2  13   44.88   16.45
  -3   2  13  113.80   19.15
  -3  -2 -14    2.35    2.58
   3  -2 -14    4.50    7.06
  -3   2  14    0.70    4.26
  -3   2  14    2.00    2.43
   3   2  14    6.47    4.95
  -3  -2 -14    2.45    3.01
   3   2  14    4.59    7.50
   3   2  14    3.06    4.84
  -3  -2 -14    1.39    3.42
   3   2  14    1.16    1.71
  -3   2  14    1.61    5.11
   3  -2 -15   36.76    9.81
  -3   2  15   31.39   13.85
   3   2  15   20.43    7.06
  -3  -2 -15   25.40    9.94
   3   2  15   21.97    8.13
   3   2  15   24.80    8.62
  -3  -2 -15   16.11    5.09
  -3   2  15   18.48    6.41
   3  -2 -16   51.96    8.80
  -3   2  16   43.66   11.74
   3   2  16   31.17    8.98
  -3  -2 -16   24.52   11.40
   3   2  16   34.19    9.93
   3   2  16   28.08    8.98
  -3   2  16   21.92    9.16
   3  -2 -17    0.73    2.36
  -3   2  17    0.11    0.86
   3   2  17    0.97    2.36
  -3  -2 -17    1.02    1.72
   3   2  17    0.33    2.65
   3   2  17    0.80    2.89
  -3   2  17    0.75    1.55
   3  -2 -18    1.31    1.47
   3   2  18    1.01    2.28
   3   2  18    0.00    0.85
   3   2  18    0.13    1.37
   3   2  18    0.13    0.68
  -3   2  18    1.99    1.80
  -4  -2  17    6.29    7.66
   4  -2  17    2.24    2.66
   4  -2  17    1.66    3.34
   4  -2  17    0.67    2.41
  -4  -2  17    4.10    5.15
  -4  -2  16    5.55    4.08
  -4   2 -16   -0.12    1.15
   4  -2  16    2.17    1.89
   4  -2  16    0.44    0.72
   4  -2  16    3.11    5.58
   4  -2  16    4.34    5.25
  -4  -2  16    2.57    2.86
   4   2 -15    1.23    2.23
  -4  -2  15    3.62    3.60
  -4   2 -15    2.92    3.84
   4  -2  15    0.69    2.37
   4  -2  15    3.29    4.90
   4  -2  15    1.45    1.99
   4  -2  15    2.82    3.77
  -4  -2  15    0.87    2.37
   4   2 -14   45.21   12.63
  -4  -2  14   61.91   24.80
  -4   2 -14   49.61   14.10
   4  -2  14   33.23   15.39
   4  -2  14   36.24    8.49
   4  -2  14   37.10   12.14
   4  -2  14   36.91   14.60
  -4  -2  14   30.78   10.26
  -4  -2  13    1.65    2.51
  -4  -2  13    2.13    5.20
  -4   2 -13    2.69    5.11
   4  -2  13    1.76    2.87
   4  -2  13    1.63    4.51
   4  -2  13    2.56    4.66
   4  -2  13    5.87    5.86
  -4  -2  13    4.64    3.11
   4   2 -12   11.12    5.77
   4  -2  12    9.70    5.63
  -4   2 -12   12.70    7.14
  -4  -2  12   16.82    7.91
  -4  -2  12   19.22    9.11
  -4   2 -12    9.96    6.51
   4  -2  12    8.01    4.55
   4  -2  12   14.27    6.91
   4  -2  12   19.42    8.82
   4  -2  12    3.95    6.28
  -4  -2  12    7.37    4.07
  -4  -2  12   13.62    6.91
   4   2 -11    9.25    4.84
   4  -2  11   11.06   10.33
  -4   2 -11   22.09    8.06
  -4  -2  11   15.26    5.93
  -4  -2  11   12.94    5.27
  -4   2 -11   10.73    6.29
   4  -2  11    6.47    3.90
   4  -2  11    5.28    4.87
   4  -2  11    5.74    5.26
  -4  -2  11    4.10    4.17
  -4  -2  11    5.14    5.06
   4   2 -10   71.03   10.59
   4  -2  10   98.20   30.46
  -4   2 -10  119.89   16.05
  -4  -2  10   98.72   13.07
  -4  -2  10  127.27   33.11
  -4   2 -10   89.34   12.84
   4  -2  10   60.94   19.84
   4  -2  10   80.43   12.59
   4  -2  10   68.27   11.72
  -4  -2  10   66.92   13.33
  -4  -2  10   81.32   11.52
   4   2  -9  130.14   18.40
   4  -2   9  207.23   28.39
  -4   2  -9  209.34   39.37
  -4  -2   9  172.00   25.69
  -4  -2   9  203.87   51.68
  -4  -2   9  180.99   25.81
  -4   2  -9  159.36   22.80
   4  -2   9  108.02   32.93
  -4   2  -9  122.98   26.30
   4  -2   9  122.62   18.47
   4  -2   9  118.54   17.74
  -4  -2   9  111.53   25.05
  -4  -2   9  136.75   32.52
   4   2  -8   53.78   10.93
   4  -2   8   68.57   25.08
  -4   2  -8   86.35   27.28
  -4  -2   8   56.88   17.42
  -4  -2   8   72.63   22.44
  -4  -2   8   70.31   20.34
  -4   2  -8   49.52   10.95
   4  -2   8   32.42   11.23
  -4   2  -8   49.95   20.75
   4  -2   8   39.76    8.88
   4  -2   8   20.11    5.38
   4  -2   8   37.43    9.12
  -4  -2   8   39.99   12.92
  -4  -2   8   35.81    8.31
   4   2  -7  189.28   28.25
   4  -2   7  229.03   34.05
  -4   2  -7  258.23   20.96
  -4  -2   7  192.33   32.17
  -4   2  -7  173.57   27.56
   4  -2   7  127.52   19.59
   4  -2   7  130.51   20.20
  -4  -2   7  136.59   27.71
  -4  -2   7  138.82   23.69
   4  -2   6  707.48   35.79
  -4  -2   6  842.34   42.67
  -4   2  -6  816.87   43.23
  -4  -2   6  627.93   34.77
  -4  -2   6  621.16   34.11
  -4  -2   6  639.04   34.48
  -4   2  -6  577.21   31.78
   4  -2   6  598.11   33.98
   4  -2   6  433.45   24.51
   4  -2   6  437.16   25.18
  -4  -2   6  495.55   30.18
  -4  -2   6  502.48   27.74
  -4  -2   5  287.18   37.10
  -4   2  -5  260.64   32.79
   4  -2   5  241.99   31.36
  -4  -2   5  272.83   35.77
  -4   2  -5  261.66   34.28
  -4  -2   5  192.75   28.55
  -4  -2   5  199.83   27.40
  -4  -2   5  191.50   25.24
  -4   2  -5  176.57   23.64
   4  -2   5  190.11   27.94
   4  -2   5  120.12   16.57
   4  -2   5  118.92   16.50
  -4  -2   5  133.78   30.08
  -4  -2   4  292.52   26.08
  -4   2  -4  269.84   22.44
   4  -2   4  240.16   19.87
  -4  -2   4  309.37   25.70
  -4   2  -4  314.44   28.31
  -4  -2   4  261.35   23.38
   4  -2   4  269.64   23.98
  -4  -2   3   47.95    6.40
  -4   2  -3   46.25   13.26
   4  -2   3   34.36    7.98
  -4  -2   3   47.20    4.58
  -4   2  -3   45.13    6.33
   4  -2   3   41.19    5.05
  -4  -2   3   41.21    5.39
  -4   2  -2  900.90   31.84
  -4  -2   2  922.80   32.58
  -4   2  -1 1222.83   27.41
  -4  -2   1 1106.28   39.53
  -4  -2   1 1152.19   38.56
  -4   2   0  268.18   23.98
  -4  -2   0  272.40   23.45
  -4  -2   0  267.90   22.12
  -4   2   0  265.54   22.97
  -4   2   1 1056.49   37.14
  -4  -2  -1 1130.91   40.38
  -4   2   1 1156.46   41.01
  -4  -2  -1 1172.84  143.41
  -4   2   2  737.05   28.62
  -4  -2  -2  806.54   30.70
  -4   2   2  915.21   34.45
  -4  -2  -2  928.02   32.42
  -4  -2  -3   48.45    5.90
   4  -2  -3   35.07    5.16
   4   2   3   35.71    3.59
  -4   2   3   44.82    6.46
  -4  -2  -3   52.05    6.48
  -4   2   3   38.78   12.66
  -4  -2  -3   33.01    7.86
  -4   2   3   40.43    4.95
  -4  -2  -3   37.51    4.68
  -4  -2  -4  346.27   35.13
   4  -2  -4  216.28   19.99
   4   2   4  257.16   21.22
  -4   2   4  301.64   33.77
  -4  -2  -4  329.13   28.53
  -4   2   4  243.28   22.23
  -4   2   4  253.60   22.66
  -4  -2  -4  253.04   24.05
  -4   2   4  238.97   25.84
  -4  -2  -4  181.94   22.61
  -4   2   4  255.04   34.21
  -4  -2  -4  257.75   22.60
  -4  -2  -5  297.07   17.55
   4  -2  -5  175.82   13.03
   4   2   5  206.70   26.56
  -4   2   5  258.17   34.17
  -4  -2  -5  253.53   32.78
  -4   2   5  194.98   28.55
  -4   2   5  186.22   31.84
  -4  -2  -5  177.44   23.56
  -4   2   5  193.59   36.56
  -4  -2  -5  131.99   11.26
   4   2   5  107.41   21.20
  -4  -2  -5  102.51   22.21
  -4   2   5  144.06   33.11
  -4  -2  -5  122.22   16.96
  -4   2   5  145.96   35.12
  -4  -2  -6  871.46   41.66
   4  -2  -6  495.38   27.02
   4   2   6  659.46   31.78
  -4   2   6  795.79   39.83
  -4  -2  -6  810.94   39.16
  -4   2   6  632.71   38.54
  -4   2   6  582.54   35.66
  -4  -2  -6  592.36   36.08
  -4   2   6  581.79   31.16
   4  -2  -6  277.88   16.34
   4   2   6  428.11   26.17
  -4  -2  -6  310.66   43.07
  -4   2   6  461.12   32.33
  -4  -2  -6  483.38   25.93
  -4   2   6  495.81   29.50
  -4  -2  -7  272.35   38.85
   4  -2  -7  158.00   24.20
   4   2   7  206.87   31.50
  -4   2   7  241.28   35.77
  -4  -2  -7  247.72   35.64
  -4   2   7  189.70   16.55
  -4   2   7  173.40   30.27
  -4  -2  -7  192.91   28.49
  -4   2   7  165.27   25.38
   4   2   7  103.74   15.54
  -4  -2  -7  152.02   38.26
   4  -2  -7   99.99   15.04
   4   2   7  130.67   20.07
  -4  -2  -7   80.34   19.05
  -4   2   7  166.80   41.61
  -4  -2  -7  129.30   19.91
  -4   2   7  133.62   21.15
  -4  -2  -8   88.48   15.26
   4  -2  -8   43.92   10.06
   4   2   8   61.48   20.43
  -4   2   8   85.69   27.10
  -4  -2  -8   76.64   14.43
  -4   2   8   70.69   15.91
  -4  -2  -8   53.10    9.91
  -4   2   8   50.57   11.36
   4   2   8   32.28    6.96
  -4  -2  -8   54.40   18.97
   4   2   8   31.62    8.01
  -4  -2  -8   19.50    7.69
   4   2   8   27.74    8.70
  -4   2   8   56.45   16.38
  -4  -2  -8   36.33    8.01
  -4   2   8   49.20   10.26
  -4  -2  -9  262.65   33.53
   4  -2  -9  127.67   18.81
   4   2   9  190.27   25.14
  -4   2   9  217.72   29.09
  -4  -2  -9  204.05   27.70
   4  -2  -9   95.89   15.17
  -4   2   9  182.90   27.98
  -4  -2  -9  169.43   22.94
  -4   2   9  155.61   21.96
   4   2   9   98.71   14.03
  -4  -2  -9  146.35   38.67
   4   2   9  110.95   17.08
   4   2   9  105.61   16.09
  -4   2   9  150.44   37.69
  -4  -2  -9  108.72   16.39
  -4   2   9   96.60   15.46
  -4  -2 -10  140.51   13.61
   4  -2 -10   81.97   11.70
   4   2  10  105.24   11.82
  -4  -2 -10  116.69   13.79
   4  -2 -10   73.39   16.00
  -4   2  10  141.50   35.41
  -4  -2 -10  100.27   11.03
  -4   2  10   91.18   11.84
   4   2  10   63.50   18.99
  -4  -2 -10   92.68   24.03
   4   2  10   66.94   10.55
   4   2  10   54.54    9.85
  -4   2  10   96.30   24.45
  -4  -2 -10   70.09    9.76
  -4   2  10   82.89   20.16
  -4  -2 -11   17.20    6.01
   4  -2 -11   11.09    6.34
   4   2  11   11.24    5.20
  -4  -2 -11   11.60    6.13
   4  -2 -11    9.03    5.33
  -4   2  11   16.88    7.59
  -4  -2 -11   10.83    4.86
  -4   2  11   11.62    5.24
   4   2  11    4.08    3.30
  -4  -2 -11   10.57    6.57
   4   2  11    7.59    5.07
   4   2  11    9.61    6.94
  -4   2  11    9.45    5.41
  -4  -2 -11    6.60    5.28
  -4   2  11    6.98    6.66
   4  -2 -12   12.79    6.59
   4   2  12    6.78    4.30
  -4  -2 -12   16.07    6.75
   4  -2 -12   14.35    6.33
  -4   2  12   20.49    9.34
  -4  -2 -12    7.91    4.67
  -4   2  12   20.96    8.07
   4   2  12    7.93    4.69
  -4  -2 -12   14.12    6.87
   4   2  12   10.34    8.92
   4   2  12   11.91    8.82
  -4  -2 -12    5.92    5.62
  -4   2  12    7.36    5.68
   4  -2 -13    1.93    3.55
  -4  -2 -13    1.63    2.70
   4  -2 -13    5.81    7.93
  -4   2  13    3.16    5.21
   4   2  13    2.90    2.97
  -4  -2 -13    2.46    2.93
   4   2  13    8.38    7.59
   4   2  13    1.53    4.95
  -4  -2 -13    1.76    3.00
  -4   2  13    3.91    4.73
   4  -2 -14   52.60   14.00
  -4   2  14   61.14   17.15
   4   2  14   31.38    8.07
  -4  -2 -14   39.46   17.68
   4   2  14   35.34   14.00
   4   2  14   25.27    8.37
  -4  -2 -14   25.12    6.75
  -4   2  14   28.30    9.76
   4  -2 -15    1.95    3.68
  -4   2  15    0.88    3.10
   4   2  15    1.30    2.39
  -4  -2 -15    0.94    1.91
   4   2  15    1.50    4.27
   4   2  15    1.60    5.34
  -4   2  15    1.11    3.08
   4  -2 -16    1.69    2.90
  -4   2  16    1.23    1.75
   4   2  16    2.06    2.23
  -4  -2 -16   35.17   11.02
   4   2  16    1.80    3.68
   4   2  16    6.58    6.98
  -4   2  16    3.63    3.62
   4  -2 -17    5.32    2.81
  -4   2  17    4.47    3.26
   4   2  17    3.03    2.06
   4   2  17    1.51    3.24
   4   2  17    1.96    2.73
   4   2  17    0.94    1.40
  -4   2  17    0.98    2.06
  -5  -2  17    1.43    2.45
   5  -2  17    0.52    1.78
   5  -2  17    1.11    1.61
  -5  -2  16    3.16    2.10
   5  -2  16    0.39    0.82
   5  -2  16    0.59    2.83
   5  -2  16    0.41    2.41
  -5  -2  16    2.10    1.88
   5   2 -15   12.52    6.62
  -5  -2  15   16.23    8.43
   5  -2  15    6.94    3.32
   5  -2  15   12.52    7.89
   5  -2  15    4.28    3.36
  -5  -2  15    2.32    2.67
   5   2 -14    3.16    3.50
  -5  -2  14    6.57    4.91
  -5   2 -14    0.17    1.03
   5  -2  14    1.20    3.85
   5  -2  14    2.92    4.48
   5  -2  14    2.58    2.33
  -5  -2  14    1.31    3.36
  -5  -2  13   31.92   14.28
  -5  -2  13   38.58   15.15
  -5   2 -13   25.41    7.87
   5  -2  13   22.47    8.22
   5  -2  13   20.45    7.49
   5  -2  13   12.75    7.05
  -5  -2  13   18.61    7.01
  -5  -2  12  118.18   35.96
  -5  -2  12  131.77   29.32
  -5   2 -12  107.75   21.36
   5  -2  12  107.49   25.77
   5  -2  12   80.01   16.04
   5  -2  12   72.48   16.97
  -5  -2  12   54.17   19.14
  -5  -2  12   67.45   14.30
   5   2 -11    7.27    5.31
  -5   2 -11    7.07    6.92
  -5  -2  11    9.74    6.40
  -5  -2  11   14.71    6.73
  -5  -2  11    9.15    6.70
  -5   2 -11    7.32    6.02
   5  -2  11    5.49    6.16
   5  -2  11    4.20    5.48
   5  -2  11    8.28    7.79
  -5  -2  11    8.49    4.55
  -5  -2  11    3.48    4.40
   5   2 -10  143.94   18.75
  -5   2 -10  257.38   30.52
  -5  -2  10  195.48   50.85
  -5  -2  10  267.51   58.38
  -5  -2  10  283.37   54.61
  -5   2 -10  212.95   26.72
   5  -2  10  157.64   20.81
   5  -2  10  162.78   22.01
  -5  -2  10  170.20   39.71
  -5  -2  10  201.53   25.01
   5   2  -9  153.28   19.88
  -5   2  -9  213.74   33.98
  -5  -2   9  186.55   54.19
  -5  -2   9  197.99   27.93
  -5  -2   9  199.59   25.56
  -5   2  -9  158.80   28.60
   5  -2   9  157.38   20.90
   5  -2   9  118.96   16.53
   5  -2   9   69.83   12.32
   5  -2   9  113.83   16.47
  -5  -2   9  125.35   29.60
  -5  -2   9  118.46   16.42
   5   2  -8   52.94    8.70
  -5   2  -8   88.60   12.66
  -5  -2   8   69.25   21.14
  -5  -2   8   79.22   22.75
  -5   2  -8   61.67   12.47
   5  -2   8   61.30   11.74
   5  -2   8   47.15   10.06
   5  -2   8   29.02    7.59
   5  -2   8   48.22    8.83
  -5  -2   8   60.07   17.24
  -5  -2   8   47.98    7.91
   5   2  -7   36.93    9.03
  -5   2  -7   57.94   19.99
  -5  -2   7   42.21   15.16
  -5  -2   7   49.74   19.49
  -5  -2   7   44.55   13.82
  -5   2  -7   33.06   10.18
   5  -2   7   34.23    8.76
   5  -2   7   18.71    6.06
   5  -2   7   18.29    6.37
  -5  -2   7   25.29    8.23
  -5  -2   7   21.80    8.85
   5   2  -6  171.31   17.85
  -5  -2   6  233.69   20.64
  -5   2  -6  229.11   32.72
  -5  -2   6  189.28   18.74
  -5   2  -6  180.19   45.74
   5  -2   6  160.73   23.60
   5  -2   6  114.33   12.37
   5  -2   6  113.84   12.42
  -5  -2   6  166.64   43.02
  -5  -2   6  145.45   27.31
  -5  -2   5   39.58   21.53
  -5  -2   5   26.08    9.35
  -5   2  -5   28.86    7.53
  -5  -2   5   25.87   11.55
  -5  -2   5   24.60    7.63
  -5  -2   5   24.34    8.06
  -5   2  -5   20.24    5.99
   5  -2   5   19.12    5.61
   5  -2   5    7.43    3.14
   5  -2   5   12.95    4.22
  -5  -2   5   12.60    5.80
  -5   2  -5    6.31    2.97
  -5  -2   5   12.67    4.54
  -5  -2   4  917.23   52.74
  -5   2  -4  856.24   43.30
  -5  -2   4  966.94   48.25
  -5   2  -4  933.28   48.65
  -5  -2   4  757.91   40.91
  -5  -2   4  777.48   42.07
  -5  -2   4  775.85   46.40
  -5   2  -4  723.29   44.62
  -5  -2   4  468.29   25.91
   5  -2   4  509.02   27.44
  -5  -2   4  692.05   42.00
  -5   2  -4  533.63   28.64
  -5  -2   4  667.75   34.99
  -5  -2   3   82.21   17.60
  -5   2  -3   74.37   14.90
  -5  -2   3   83.13   12.64
  -5   2  -3   79.96   13.59
  -5  -2   3   61.96   12.49
  -5  -2   3   62.98   12.00
  -5  -2   3   67.50   18.72
   5  -2   3   56.79   10.95
  -5  -2   3   36.46   11.42
  -5  -2   3   50.82    9.80
  -5   2  -3   40.59    7.07
  -5   2  -2  200.07   29.42
  -5  -2   2  206.21   28.41
  -5  -2   2  222.18   31.06
  -5   2  -2  222.43   29.85
  -5   2  -2  128.23   26.77
  -5  -2   2  146.94   20.31
  -5   2  -2  139.32   18.52
  -5  -2   2  184.73   28.35
  -5   2  -2  193.39   31.61
   5  -2   2  182.28   21.30
  -5  -2   2  154.88   11.78
  -5   2  -1  181.26   23.97
  -5  -2   1  191.54   26.46
  -5  -2   1  194.67   25.14
  -5   2  -1  198.19   32.90
  -5   2  -1  126.03   18.68
  -5  -2   1  142.51   19.66
  -5   2  -1  121.95   17.69
  -5  -2   1  144.98   20.15
  -5   2  -1  147.16   22.92
   5  -2   1  129.88   18.94
  -5   2  -1  117.32   22.55
  -5  -2   1  135.73   19.39
  -5   2   0   10.81    5.94
  -5  -2   0   11.66    6.64
  -5  -2   0    7.24    4.54
  -5   2   0    9.00    4.64
  -5   2   0    5.75    3.77
  -5  -2   0    5.07    3.26
  -5   2   0    3.35    3.06
  -5  -2   0    6.37    4.31
  -5   2   0    4.27    4.20
   5  -2   0   18.92    6.48
  -5  -2   0    6.06    3.84
  -5   2   0    2.42    2.71
  -5  -2   0    3.71    4.50
  -5   2   1  202.03   27.30
  -5  -2  -1  205.64   27.80
  -5   2   1  187.34   25.65
  -5  -2  -1  193.14   25.24
  -5   2   1  144.75   20.64
  -5  -2  -1  147.35   20.24
  -5   2   1  140.77   22.43
  -5  -2  -1  158.11   22.24
  -5   2   1  149.50   21.72
   5  -2  -1  107.81   28.46
  -5  -2  -1  119.27   32.56
  -5   2   1  124.05   19.50
  -5  -2  -1  129.71   18.14
  -5  -2  -2  204.03   29.04
  -5   2   2  230.65   30.53
  -5  -2  -2  217.80   28.77
  -5   2   2  154.97   37.01
  -5  -2  -2  171.22   23.00
  -5   2   2  174.53   23.52
  -5  -2  -2  182.89   25.59
  -5   2   2  192.79   26.76
   5  -2  -2  142.27   19.48
   5   2   2  170.31   22.37
  -5  -2  -2  127.35   21.37
  -5   2   2  177.48   15.67
  -5  -2  -2  194.95   13.73
  -5  -2  -3   91.76   14.98
   5  -2  -3   66.77   11.57
  -5   2   3   90.44   17.02
  -5  -2  -3   80.73   12.56
  -5   2   3   75.06   24.69
  -5  -2  -3   60.48   10.44
  -5   2   3   72.79   26.85
  -5  -2  -3   66.16   11.35
  -5   2   3   87.01   25.39
  -5  -2  -3   60.39   18.96
   5  -2  -3   37.69    6.96
   5   2   3   34.41    6.15
  -5  -2  -3   45.53   12.86
  -5   2   3   65.22   16.72
  -5  -2  -3   56.94   10.66
  -5  -2  -4  964.29   49.15
   5  -2  -4  652.69   35.89
  -5   2   4  933.59   53.44
  -5  -2  -4  961.23   47.99
  -5   2   4  703.87   42.51
  -5  -2  -4  705.44   38.15
  -5   2   4  693.51   38.11
  -5  -2  -4  781.01   41.20
  -5   2   4  801.93   43.09
  -5  -2  -4  582.82   32.35
   5  -2  -4  420.47   23.75
   5   2   4  501.93   32.07
  -5  -2  -4  463.96   38.26
   5   2   4  506.26   27.45
  -5  -2  -4  636.58   44.65
  -5  -2  -5   31.08    7.70
   5  -2  -5   20.53    7.13
  -5   2   5   38.01   15.32
  -5  -2  -5   27.81    6.55
  -5   2   5   30.18   11.02
  -5  -2  -5   18.47    4.88
  -5   2   5   27.60   12.12
  -5  -2  -5   19.42    5.63
  -5   2   5   30.39   10.64
  -5  -2  -5   16.48    6.77
   5  -2  -5    9.21    3.53
   5   2   5    8.88    3.52
  -5  -2  -5   14.50    5.26
   5   2   5    7.76    3.11
  -5   2   5   16.01    6.89
  -5  -2  -5   14.15    4.90
  -5   2   5   16.08    6.33
  -5  -2  -6  255.19   23.29
   5  -2  -6  150.30   16.64
  -5   2   6  238.00   24.90
  -5  -2  -6  219.96   21.56
  -5   2   6  184.60   26.24
  -5  -2  -6  161.15   15.42
  -5   2   6  177.50   20.98
  -5  -2  -6  178.97   19.45
  -5   2   6  167.48   24.66
  -5  -2  -6  155.63   38.36
   5   2   6  116.58   12.66
  -5  -2  -6  107.31   25.58
   5   2   6  109.78   12.30
  -5   2   6  137.81   29.08
  -5  -2  -6  137.81   15.17
  -5   2   6  185.38   40.66
  -5  -2  -7   52.88    9.06
   5  -2  -7   28.68    7.79
  -5   2   7   56.22   24.70
  -5  -2  -7   37.44   12.05
  -5   2   7   44.87   14.18
  -5   2   7   37.54   11.63
  -5  -2  -7   29.42    6.83
  -5   2   7   32.38    8.35
  -5  -2  -7   27.78   12.61
   5   2   7   15.68    4.83
  -5  -2  -7   14.22    7.05
   5   2   7   10.11    4.26
  -5   2   7   25.48   10.08
  -5  -2  -7   17.35    6.32
  -5   2   7   14.65    5.74
  -5  -2  -8   94.10   10.42
   5  -2  -8   58.28   11.05
  -5   2   8   99.13   26.72
  -5  -2  -8   62.46   25.09
  -5   2   8   79.49   29.47
  -5   2   8   70.65   23.73
  -5   2   8   60.88   12.34
  -5  -2  -8   59.87   16.97
   5   2   8   39.83    9.23
   5   2   8   41.24    9.03
  -5   2   8   61.63   19.53
  -5  -2  -8   47.30    9.74
  -5   2   8   59.64   13.63
  -5  -2  -9  248.32   27.73
   5  -2  -9  132.20   17.83
  -5   2   9  244.89   28.80
  -5  -2  -9  238.76   27.41
  -5   2   9  207.38   54.86
  -5  -2  -9  184.84   22.47
  -5   2   9  163.44   22.81
   5   2   9   91.11   13.69
   5   2   9   95.18   14.48
  -5   2   9  129.99   36.40
  -5  -2  -9  114.69   17.10
  -5   2   9  150.66   41.08
  -5  -2 -10  237.03   26.89
   5  -2 -10  145.99   19.34
  -5  -2 -10  218.44   26.42
   5  -2 -10  126.86   17.89
  -5   2  10  218.87   32.48
  -5  -2 -10  196.05   23.09
  -5   2  10  216.58   26.53
  -5  -2 -10  185.43   42.07
   5   2  10  133.78   19.53
   5   2  10  152.55   42.43
  -5   2  10  189.57   45.25
  -5  -2 -10  147.56   18.78
  -5   2  10  232.31   47.55
   5  -2 -11    8.77    5.44
  -5  -2 -11    5.26    5.61
   5  -2 -11    4.22    5.10
  -5   2  11    9.78    6.75
  -5  -2 -11    5.86    5.34
  -5   2  11    8.07    7.23
  -5  -2 -11    5.61    5.43
   5   2  11    6.60    7.36
   5   2  11    3.13    7.13
  -5   2  11    7.45    5.79
  -5  -2 -11    2.76    4.26
  -5   2  11    5.70    5.93
   5  -2 -12  107.98   19.46
  -5   2  12  132.27   37.74
  -5   2  12  116.34   19.65
  -5  -2 -12   98.92   25.91
   5   2  12   75.03   15.57
   5   2  12   66.01   16.09
  -5   2  12   91.25   23.67
  -5  -2 -12   72.14    9.27
  -5   2  12   87.66   17.42
   5  -2 -13   32.19    8.14
   5  -2 -13   31.34   11.61
  -5   2  13   44.90   16.95
  -5  -2 -13   24.83   11.97
   5   2  13   10.98    6.21
   5   2  13   10.94    6.51
  -5  -2 -13   14.65    4.80
  -5   2  13   14.40    7.30
   5  -2 -14    5.61    5.64
  -5   2  14    4.33    2.79
  -5  -2 -14    1.27    2.96
   5   2  14    4.56    4.43
   5   2  14    0.90    3.23
  -5   2  14    6.66    5.00
   5  -2 -15   17.06    8.85
  -5   2  15   15.32    9.74
   5   2  15    5.21    3.34
   5   2  15    4.37    4.40
   5   2  15    7.53    6.71
  -5   2  15   10.37    7.29
  -5   2  16    1.10    1.18
   5   2  16    0.60    3.52
   5   2  16    2.49    3.68
   5   2  16    3.17    5.32
  -5   2  16    1.08    2.33
   5   2  17    2.06    1.74
   5   2  17    1.70    1.90
  -5   2  17    1.00    1.01
   6   2 -15    6.31    7.03
  -6  -2  15   10.07    7.47
   6  -2  15    4.16    4.20
   6  -2  15    4.32    5.53
   6  -2  15    3.96    3.56
  -6  -2  15    1.13    1.24
   6   2 -14    3.10    3.64
  -6  -2  14    1.68    2.86
   6  -2  14    1.60    3.29
   6  -2  14   -0.17    2.63
   6  -2  14    1.43    3.14
  -6  -2  14    1.26    2.41
  -6  -2  13   26.03   13.79
  -6  -2  13   34.85    7.66
   6  -2  13   16.63   11.43
   6  -2  13   12.55    7.45
   6  -2  13   12.58    6.68
  -6  -2  13   18.98    6.88
  -6  -2  12   40.90   13.90
  -6  -2  12   34.23   23.87
  -6   2 -12   18.60    8.60
   6  -2  12   26.90   11.31
   6  -2  12   22.65    9.56
   6  -2  12   14.63    7.67
  -6  -2  12   16.39    7.50
  -6  -2  12   27.17    9.16
  -6  -2  11  118.43   33.61
  -6  -2  11  133.46   18.42
  -6   2 -11   94.74   13.37
   6  -2  11   81.97   23.75
   6  -2  11   62.24   11.44
   6  -2  11   67.85   12.74
  -6  -2  11   64.28   23.31
  -6  -2  11   63.36   11.03
  -6  -2  10  245.85   36.58
  -6  -2  10  271.32   57.98
  -6   2 -10  198.08   30.07
   6  -2  10  164.81   26.35
   6  -2  10  133.31   23.89
   6  -2  10   69.33   13.19
   6  -2  10  126.27   21.85
  -6  -2  10  127.09   33.72
  -6  -2  10  123.45   21.39
   6   2  -9   21.37    7.46
  -6   2  -9   25.39    8.61
  -6  -2   9   31.97   15.91
  -6  -2   9   37.28   17.81
  -6  -2   9   34.43   11.66
  -6   2  -9   20.43    8.64
   6  -2   9   29.01    9.72
   6  -2   9   16.72    7.56
   6  -2   9   11.21    6.15
   6  -2   9   21.53    8.87
  -6  -2   9   22.20    8.73
  -6  -2   9   19.53    9.76
   6   2  -8    5.55    6.01
  -6   2  -8    3.14    6.27
  -6  -2   8    6.65    5.96
  -6  -2   8   14.56    7.03
  -6  -2   8   11.57    5.64
  -6   2  -8    5.50    5.43
   6  -2   8    8.85    6.09
   6  -2   8    5.23    4.03
   6  -2   8    4.28    8.26
   6  -2   8    6.30    3.88
  -6  -2   8   13.89    7.18
  -6  -2   8    5.07    4.28
   6   2  -7  114.33   15.46
  -6   2  -7  162.75   21.66
  -6  -2   7  146.08   50.00
  -6  -2   7  178.02   43.34
  -6   2  -7  120.36   22.46
   6  -2   7  104.89   16.90
   6  -2   7   73.53   11.15
   6  -2   7   71.37   10.63
  -6  -2   7   81.59   20.53
   6   2  -6   60.75   12.03
  -6   2  -6   88.41   12.21
  -6  -2   6   97.43   29.63
  -6  -2   6  101.84   30.45
  -6  -2   6   79.11   10.78
  -6   2  -6   72.58   11.53
   6  -2   6   81.92   21.15
   6  -2   6   48.02    8.09
   6  -2   6   53.40    8.20
  -6  -2   6   81.70   20.43
  -6  -2   6   61.21   18.96
  -6  -2   5   44.40   23.32
  -6   2  -5   45.75   11.17
  -6  -2   5   52.74   15.39
  -6  -2   5   44.24   11.03
  -6   2  -5   43.90   11.50
   6  -2   5   41.29   10.15
   6  -2   5   25.75    5.90
  -6  -2   5   40.11   11.93
  -6   2  -5   31.92    6.81
  -6  -2   5   35.07    9.31
  -6  -2   4   58.53   12.98
  -6   2  -4   60.25   13.01
  -6  -2   4   58.95   22.42
  -6  -2   4   58.85   24.31
  -6  -2   4   58.57   20.39
  -6   2  -4   58.67   22.32
   6  -2   4   37.73   10.37
  -6  -2   4   25.38   13.85
  -6   2  -4   30.69    9.26
  -6  -2   4   27.76   11.26
  -6  -2   3  152.98   16.61
  -6   2  -3  134.39   13.91
  -6   2  -3  140.00   22.39
  -6  -2   3  117.20   15.09
  -6  -2   3  102.16   14.68
  -6  -2   3  117.56   25.59
  -6   2  -3  108.46   17.48
   6  -2   3   91.30   11.98
  -6  -2   3   73.11   23.63
  -6  -2   3  108.32   25.34
  -6   2  -3   69.69   10.62
  -6  -2   3   56.14   21.78
  -6   2  -2  407.66   34.05
  -6  -2   2  449.71   38.85
  -6   2  -2  423.39   36.99
  -6   2  -2  269.35   33.84
  -6  -2   2  297.01   29.00
  -6   2  -2  271.58   25.17
  -6  -2   2  303.79   29.55
  -6  -2   2  313.77   27.24
  -6   2  -2  313.41   28.70
   6  -2   2  236.61   22.49
  -6  -2   2  184.03   19.40
  -6   2  -2  222.40   33.23
  -6  -2   2  237.61   30.07
  -6   2  -1  775.17   62.19
  -6  -2   1  811.23   66.09
  -6   2  -1  788.21   64.28
  -6   2  -1  549.08   45.37
  -6  -2   1  582.63   49.80
  -6   2  -1  545.00   45.61
  -6  -2   1  602.89   51.37
  -6  -2   1  599.73   49.12
   6  -2   1  451.66   42.68
  -6   2  -1  427.60   39.75
  -6  -2   1  496.56   88.26
  -6   2   0   78.75   18.78
  -6  -2   0   79.30   12.94
  -6   2   0   71.69   11.98
  -6   2   0   52.92   17.16
  -6  -2   0   56.12   11.64
  -6   2   0   49.62   17.52
  -6  -2   0   67.56   26.01
  -6  -2   0   49.63    8.46
  -6   2   0   55.00   10.05
   6  -2   0   35.54    9.87
  -6  -2   0   38.64   13.82
  -6   2   0   32.08    7.07
  -6  -2   0   33.02    9.42
  -6   2   1  792.22   63.68
  -6  -2  -1  789.48   64.44
  -6   2   1  739.46   60.30
  -6   2   1  582.82   48.77
  -6  -2  -1  593.70   49.42
  -6   2   1  553.07   50.67
  -6  -2  -1  588.22   50.41
  -6   2   1  632.44   52.36
   6  -2  -1  395.31   33.67
  -6  -2  -1  361.86   33.99
  -6   2   1  431.91   38.16
  -6  -2  -1  454.80   39.57
  -6  -2  -2  421.37   36.35
   6  -2  -2  336.26   30.55
  -6   2   2  420.91   40.24
  -6   2   2  320.41   29.51
  -6  -2  -2  301.43   27.48
  -6   2   2  304.27   27.65
  -6  -2  -2  304.07   28.67
  -6   2   2  291.90   27.98
   6  -2  -2  182.66   38.47
   6   2   2  195.66   40.04
  -6  -2  -2  174.56   18.56
  -6   2   2  232.59   56.34
  -6  -2  -2  224.26   29.72
  -6  -2  -3  164.92   31.48
   6  -2  -3  116.20   13.55
  -6   2   3  156.25   16.79
  -6   2   3  130.36   36.23
  -6  -2  -3  118.77   23.73
  -6   2   3  111.57   15.78
  -6  -2  -3  127.56   14.68
   6  -2  -3   65.40    8.59
   6   2   3   88.13   10.37
  -6  -2  -3   79.65   26.00
  -6   2   3   99.50   25.95
  -6  -2  -3   86.43   12.57
  -6  -2  -4   73.88   20.93
   6  -2  -4   40.98    9.81
  -6   2   4   70.64   14.69
  -6   2   4   58.21   25.00
  -6  -2  -4   51.01   14.36
  -6   2   4   52.89   25.21
  -6  -2  -4   53.38   13.17
  -6   2   4   71.37   23.95
   6  -2  -4   23.18    6.46
   6   2   4   40.20    8.92
  -6  -2  -4   35.40   12.03
  -6   2   4   48.63   15.40
  -6  -2  -4   46.23   13.06
  -6   2   4   46.10   13.65
  -6  -2  -5   40.79   21.00
   6  -2  -5   29.98    8.47
  -6   2   5   46.46   20.76
  -6   2   5   45.55   12.42
  -6  -2  -5   30.12   11.04
  -6   2   5   49.08   14.45
  -6  -2  -5   45.16   13.73
  -6   2   5   65.39   19.44
   6   2   5   39.31    8.42
   6   2   5   23.21    5.44
  -6  -2  -5   31.85   10.80
   6   2   5   23.83    5.55
  -6   2   5   42.39   15.92
  -6  -2  -5   39.48    9.39
  -6   2   5   52.83   12.41
  -6  -2  -6   70.93   24.10
   6  -2  -6   50.55   11.43
  -6   2   6   77.63   30.75
  -6   2   6   83.36   25.84
  -6  -2  -6   60.86   11.56
  -6   2   6   74.41   22.72
  -6  -2  -6   71.74   23.96
  -6   2   6  104.14   28.56
   6   2   6   71.15    9.96
   6   2   6   46.66    8.02
  -6  -2  -6   54.02   13.89
   6   2   6   52.64    9.66
  -6   2   6   72.38   16.99
  -6  -2  -6   70.91   10.75
  -6   2   6  102.61   24.30
  -6  -2  -7  180.25   21.29
   6  -2  -7   85.09   13.10
  -6   2   7  159.37   40.75
  -6   2   7  149.79   52.26
  -6   2   7  140.80   26.81
  -6  -2  -7  120.97   31.94
  -6   2   7  165.13   48.29
   6   2   7   64.54   12.28
   6   2   7   61.62   10.26
  -6   2   7   91.55   29.04
  -6  -2  -7   85.16   24.32
  -6  -2  -8    3.21    5.20
   6  -2  -8    6.28    6.53
  -6   2   8    9.11    5.88
  -6  -2  -8    6.65    5.15
  -6   2   8   11.49    7.35
   6   2   8    4.78    4.13
   6   2   8    5.09    4.85
  -6   2   8   11.02    7.50
  -6  -2  -8    6.02    5.40
   6  -2  -9   11.87    5.43
  -6   2   9   16.22   13.67
   6  -2  -9   14.23    7.36
  -6   2   9   28.67   12.25
  -6  -2  -9   17.96    6.46
  -6   2   9   22.01    8.31
   6   2   9   11.32    6.45
   6   2   9   13.59    7.02
  -6   2   9   28.28   12.07
  -6  -2  -9   20.62    9.99
  -6   2   9   17.33    7.77
   6  -2 -10  141.26   23.64
  -6   2  10  244.63   44.32
  -6  -2 -10  224.81   32.75
  -6   2  10  241.96   37.07
   6   2  10  133.12   31.91
   6   2  10  118.51   21.10
  -6   2  10  156.35   47.08
  -6  -2 -10  139.58   22.43
  -6   2  10  158.54   41.09
   6  -2 -11   85.98   14.53
  -6   2  11  137.63   33.17
  -6   2  11  132.59   46.51
   6   2  11   87.95   14.54
   6   2  11   58.58   12.34
   6   2  11   64.25   13.88
  -6   2  11   79.28   22.37
  -6  -2 -11   61.20   11.22
  -6   2  11   80.39   18.08
   6  -2 -12   30.08    8.09
  -6   2  12   45.55   18.18
  -6   2  12   46.98   15.33
   6   2  12   22.84    9.86
   6   2  12   14.60    5.26
   6   2  12   12.02    5.16
  -6   2  12   20.38   11.05
  -6  -2 -12   13.94    3.71
  -6   2  12   19.51    7.56
   6  -2 -13   33.07    6.53
   6  -2 -13   28.79    8.44
  -6   2  13   29.26    8.93
   6   2  13   18.05    5.76
   6   2  13   11.14    5.40
   6   2  13    6.92    4.80
  -6   2  13   11.55    6.67
   6  -2 -14    0.74    3.40
  -6   2  14    2.33    3.13
   6   2  14    2.52    4.50
   6   2  14    2.89    4.72
  -6   2  14    1.47    3.14
   6  -2 -15   10.34    8.51
  -6   2  15    6.41    6.09
   6   2  15    2.55    3.06
   6   2  15    5.10    6.23
   6   2  15    2.27    2.52
  -6   2  15    1.20    2.55
  -7  -2  14    5.56    4.94
   7  -2  14    4.30    2.92
   7  -2  14    2.13    1.72
  -7  -2  13    2.66    4.49
  -7  -2  13    7.84    7.07
   7  -2  13    3.36    3.15
   7  -2  13    2.62    2.10
   7  -2  13    3.93    3.05
  -7  -2  13    0.94    1.25
  -7  -2  12    2.50    2.56
  -7  -2  12    2.88    3.41
   7  -2  12    1.81    2.25
   7  -2  12    1.56    2.29
   7  -2  12    2.37    3.17
  -7  -2  12    0.49    1.00
  -7  -2  12    1.62    1.36
   7   2 -11    4.25    3.18
  -7  -2  11   11.35    7.05
  -7  -2  11    9.43    8.08
   7  -2  11    7.87    6.16
   7  -2  11    1.54    3.23
   7  -2  11    3.67    2.92
  -7  -2  11    4.95    4.07
  -7  -2  11   -0.04    1.04
  -7  -2  10   16.48    9.35
  -7  -2  10   16.89    7.46
  -7  -2  10   15.67    8.34
  -7   2 -10   -0.08    1.95
   7  -2  10    8.05    4.27
   7  -2  10    4.92    3.23
   7  -2  10    3.69    3.11
   7  -2  10    4.65    3.90
  -7  -2  10    7.55    4.03
  -7  -2  10    2.76    2.59
  -7  -2   9   13.57    5.62
  -7  -2   9   11.63    4.77
  -7  -2   9   12.78    5.65
  -7   2  -9    8.13    3.80
   7  -2   9   11.72    4.81
   7  -2   9    2.15    1.95
   7  -2   9    1.98    4.88
   7  -2   9    5.99    4.69
  -7  -2   9    9.90    6.31
  -7  -2   9    2.33    2.19
  -7  -2   8   68.05   29.39
  -7  -2   8   72.57   20.32
  -7  -2   8   75.61   23.84
  -7   2  -8   54.36   17.32
   7  -2   8   60.31   18.67
   7  -2   8   20.74    7.21
   7  -2   8   31.36   10.14
  -7  -2   8   53.43   14.12
  -7  -2   8   37.69   14.42
  -7  -2   7  207.18   34.40
  -7  -2   7  217.42   37.72
  -7  -2   7  221.27   33.34
  -7   2  -7  165.93   49.28
   7  -2   7  162.51   26.24
   7  -2   7   95.75   20.16
  -7  -2   7  168.52   44.57
  -7  -2   7   98.10   37.68
   7   2  -6  134.51   12.39
  -7   2  -6  168.73   28.39
  -7  -2   6  203.68   23.41
  -7  -2   6  209.39   40.42
  -7   2  -6  187.65   17.15
   7  -2   6  166.23   19.26
  -7  -2   6  154.09   33.22
  -7  -2   6  108.18   33.14
   7   2  -5   19.75    7.13
  -7   2  -5   14.12    9.81
  -7  -2   5   25.96   11.42
  -7  -2   5   23.77   13.50
  -7  -2   5   17.69   10.81
  -7   2  -5   10.48    5.87
   7  -2   5   12.38    7.08
  -7  -2   5   16.56    7.63
  -7   2  -5    7.75    5.37
  -7  -2   5    8.42    5.10
  -7  -2   4   76.19   13.43
  -7   2  -4   63.36   12.31
  -7  -2   4   66.05   26.41
  -7  -2   4   62.52   12.67
  -7  -2   4   54.16   11.18
  -7   2  -4   57.30   12.95
   7  -2   4   37.61   14.23
  -7  -2   4   41.45   14.04
  -7   2  -4   22.98    9.76
  -7  -2   3  353.67   39.01
  -7   2  -3  347.65   38.94
  -7  -2   3  292.86   33.64
  -7  -2   3  300.30   35.95
  -7  -2   3  310.05   36.25
  -7   2  -3  312.47   35.91
   7  -2   3  247.30   32.53
  -7  -2   3  261.45   30.86
  -7   2  -3  217.07   30.43
  -7  -2   2  237.54   28.33
  -7   2  -2  217.69   29.03
  -7   2  -2  170.05   24.21
  -7  -2   2  187.78   54.91
  -7  -2   2  181.61   24.01
  -7  -2   2  192.44   22.44
  -7   2  -2  184.81   23.32
   7  -2   2  137.49   33.24
  -7  -2   2  120.09   39.74
  -7   2  -2  116.07   20.45
  -7  -2   2  164.41   38.75
  -7  -2   1   84.73   31.10
  -7   2  -1   62.17   28.34
  -7   2  -1   66.90   20.65
  -7  -2   1   59.98   21.98
  -7   2  -1   46.86   16.43
  -7  -2   1   63.42   13.98
  -7  -2   1   56.97   17.42
  -7   2  -1   68.82   13.31
   7  -2   1   47.87   15.64
  -7  -2   1   45.21   16.65
  -7   2  -1   40.48    9.77
  -7  -2   1   46.27   14.27
  -7  -2   0   16.28    9.25
  -7   2   0   12.81    5.26
  -7   2   0   10.79    4.76
  -7  -2   0   13.68    6.64
  -7   2   0   10.45    4.68
  -7  -2   0   14.06    6.67
  -7   2   0   19.21    7.14
   7  -2   0   10.82    6.41
  -7  -2   0   11.83    7.22
  -7   2   0   13.39    7.94
  -7  -2   0   10.50    6.69
  -7  -2  -1   74.55   32.10
   7  -2  -1   54.37    9.22
  -7   2   1   58.84   30.93
  -7   2   1   69.92   24.60
  -7  -2  -1   63.38   16.49
  -7   2   1   61.44   10.56
  -7  -2  -1   68.96   12.51
   7  -2  -1   37.57   12.54
  -7  -2  -1   50.32   19.30
  -7   2   1   47.56   13.13
  -7  -2  -1   37.63    8.82
  -7  -2  -2  243.91   31.16
   7  -2  -2  185.08   22.12
  -7   2   2  239.49   27.97
  -7   2   2  183.93   23.22
  -7  -2  -2  193.06   34.82
  -7   2   2  186.24   26.58
  -7  -2  -2  184.71   23.20
  -7   2   2  190.89   23.18
   7  -2  -2  108.38   14.33
  -7  -2  -2  141.30   48.09
  -7   2   2  163.67   42.03
  -7  -2  -2  130.31   18.11
  -7  -2  -3  349.77   42.18
   7  -2  -3  233.93   27.16
  -7   2   3  373.19   40.56
  -7   2   3  287.42   41.34
  -7  -2  -3  285.82   33.03
  -7   2   3  320.39   45.66
  -7  -2  -3  293.89   37.87
  -7   2   3  333.23   37.95
   7  -2  -3  147.93   25.20
   7   2   3  216.82   26.31
  -7  -2  -3  226.90   59.08
  -7   2   3  248.04   34.64
  -7  -2  -3  249.24   32.30
  -7   2   3  272.68   38.55
  -7  -2  -4   56.75   26.95
   7  -2  -4   51.02    9.59
  -7   2   4   51.61   28.05
  -7   2   4   51.71   18.12
  -7  -2  -4   50.06   20.63
  -7   2   4   64.57   25.98
  -7  -2  -4   47.52   11.51
  -7   2   4   70.47   24.98
   7   2   4   34.29    8.43
   7  -2  -4   14.72    4.59
  -7   2   4   43.35   13.47
  -7  -2  -4   33.01    9.50
  -7  -2  -5   12.84   12.22
  -7   2   5   11.68    8.68
  -7   2   5   15.31    9.41
  -7  -2  -5    9.87    6.18
  -7   2   5   20.41    6.84
  -7  -2  -5   15.72    6.40
   7   2   5   10.51    5.48
  -7   2   5   19.32   10.24
  -7  -2  -5    7.47    6.42
  -7   2   5   14.11    6.87
  -7  -2  -6  184.52   23.39
   7  -2  -6  126.81   12.72
  -7   2   6  179.69   19.30
  -7   2   6  186.13   35.59
  -7   2   6  189.84   51.86
  -7  -2  -6  163.71   49.76
  -7   2   6  196.23   17.11
   7   2   6  132.49   34.44
  -7   2   6  155.42   41.52
  -7  -2  -6  137.83   21.64
  -7   2   6  154.34   15.13
  -7   2   7  211.78   50.82
  -7   2   7  204.50   43.76
  -7  -2  -7  160.74   32.80
  -7   2   7  222.25   34.00
   7   2   7  138.69   24.23
   7   2   7   92.01   15.10
   7   2   7   89.85   15.22
  -7   2   7  158.91   50.76
  -7  -2  -7  146.17   25.20
  -7   2   7  178.46   46.81
  -7   2   8   76.38   22.39
  -7  -2  -8   58.65   10.01
  -7   2   8   84.04   20.44
   7   2   8   55.49    8.51
   7   2   8   40.83    7.59
   7   2   8   39.76    7.58
  -7   2   8   54.65   14.38
  -7  -2  -8   48.77    8.75
  -7   2   8   50.34   11.22
   7  -2  -9    4.70    7.40
  -7   2   9   14.30    5.50
  -7  -2  -9    6.70    3.23
  -7   2   9   15.42    7.50
   7   2   9    8.08    5.02
   7   2   9    5.28    3.46
   7   2   9    0.78    3.31
  -7   2   9   13.01    6.50
  -7  -2  -9    6.14    5.50
  -7   2   9    7.20    4.59
   7  -2 -10    7.81    6.18
  -7   2  10   18.41   10.12
  -7   2  10   18.08    6.87
   7   2  10   11.34    5.16
   7   2  10    2.60    3.06
   7   2  10    4.56    4.18
  -7   2  10    7.66    4.58
  -7  -2 -10    4.92    4.85
  -7   2  10    3.51    3.89
   7  -2 -11    7.29    5.90
  -7   2  11   11.00    6.61
  -7   2  11   12.84    6.45
   7   2  11    6.31    4.19
   7   2  11    3.20    3.02
   7   2  11    4.07    4.05
  -7   2  11    8.67    5.79
  -7  -2 -11    4.95    2.89
  -7   2  11    6.32    5.76
   7  -2 -12    4.45    4.91
  -7   2  12    3.23    1.89
  -7   2  12    4.06    3.39
   7   2  12    1.35    2.02
   7   2  12    1.04    2.34
   7   2  12    0.52    2.40
  -7   2  12    2.61    5.05
   7  -2 -13    4.55    4.44
  -7   2  13    5.51    7.16
   7   2  13    4.69    3.42
   7   2  13    1.73    2.41
   7   2  13    2.28    2.50
  -7   2  13    1.14    2.50
   7  -2 -14   12.32    5.21
  -7   2  14   10.26    4.91
   7   2  14    2.81    4.17
   7   2  14    1.59    2.35
   7   2  14    1.09    2.11
  -7   2  14    4.25    2.67
  -8  -2  12    1.11    1.55
  -8  -2  12    0.20    0.73
   8   2 -11    4.43    5.48
  -8  -2  11    7.13    9.21
  -8  -2  11    5.56    6.40
   8  -2  11    3.64    4.69
   8   2 -10   15.15    6.16
  -8  -2  10   39.28   23.54
  -8  -2  10   21.70   19.73
   8  -2  10   20.37   16.64
   8  -2  10    0.73    1.38
  -8  -2  10   21.37   13.21
  -8  -2   9    9.99    6.14
  -8  -2   9    5.82    4.64
   8  -2   9    3.35    4.82
   8  -2   9    3.52    3.91
  -8  -2   9    5.07    3.29
  -8  -2   8    9.75    6.17
  -8  -2   8    8.92    6.76
  -8  -2   8    3.32    2.80
  -8   2  -8    0.91    2.64
   8  -2   8    4.44    3.21
   8  -2   8    0.48    4.23
  -8  -2   8    3.37    3.07
  -8  -2   7    1.46    4.26
  -8  -2   7    5.26    4.79
  -8  -2   7    1.79    1.75
  -8   2  -7    4.14    2.89
   8  -2   7    2.96    2.81
   8  -2   7   -1.09    4.33
  -8  -2   7    4.65    3.32
  -8  -2   6   54.41   20.34
  -8  -2   6   57.39   20.04
  -8  -2   6   36.43   19.48
  -8   2  -6   31.07   16.97
   8  -2   6   35.12   11.59
   8  -2   6   10.27    7.62
  -8  -2   6   40.83   13.96
  -8  -2   5    5.97    4.23
  -8  -2   5    7.35    5.08
  -8  -2   5    3.63    2.44
  -8   2  -5    2.79    3.95
   8  -2   5    7.14    3.78
   8  -2   5    2.77    5.02
  -8  -2   5    2.60    3.02
  -8  -2   4   54.39   18.90
  -8  -2   4   45.35   18.46
  -8  -2   4   42.89    7.61
  -8   2  -4   39.39   14.12
   8  -2   4   32.32   13.82
   8  -2   4   19.96    8.92
  -8  -2   4   39.47   12.88
  -8   2  -4   23.26    5.78
  -8  -2   3   61.81   18.39
  -8  -2   3   59.36   16.91
  -8  -2   3   31.07   16.17
  -8   2  -3   39.97   13.16
   8  -2   3   27.00   11.33
  -8  -2   3   38.99   12.15
  -8   2  -3   25.55    7.10
  -8   2  -2  114.01   40.45
  -8  -2   2  160.99   46.87
  -8  -2   2  163.42   26.86
  -8   2  -2  166.24   28.15
   8  -2   2  115.75   19.85
  -8   2  -2   95.87   29.00
  -8  -2   2  118.21   34.34
  -8   2  -1   92.86   23.22
  -8  -2   1   93.67   27.43
  -8  -2   1   86.14   28.58
  -8   2  -1   87.09   34.74
   8  -2   1   60.83    8.82
  -8   2  -1   71.99   16.22
  -8  -2   1   74.76   17.29
  -8   2   0  239.04   36.14
  -8  -2   0  229.67   48.02
  -8   2   0  228.28   35.02
  -8  -2   0  242.94   41.41
  -8   2   0  260.08   38.61
   8  -2   0  144.28   29.30
  -8   2   0  179.43   44.39
  -8  -2   0  208.25   40.80
  -8   2   1   84.55   31.31
  -8  -2  -1   94.00   28.76
  -8   2   1   85.51   20.45
  -8  -2  -1   99.38   32.06
  -8   2   1   83.53   19.32
   8  -2  -1   49.23    8.24
   8  -2  -1   42.47    9.98
  -8   2   1   87.31   25.30
  -8  -2  -1   74.85   22.71
  -8   2   2  170.51   37.94
  -8  -2  -2  173.82   39.82
  -8   2   2  154.13   29.50
  -8  -2  -2  172.84   47.75
  -8   2   2  164.31   26.84
   8  -2  -2   75.28   14.23
  -8   2   2  129.95   39.92
  -8  -2  -2  130.75   34.31
  -8   2   2  113.48   34.35
  -8   2   3   53.82   19.62
  -8  -2  -3   48.30   13.19
  -8   2   3   45.34   11.72
  -8  -2  -3   41.85   13.10
  -8   2   3   46.76   19.01
   8  -2  -3   19.80    6.34
  -8   2   3   43.60   13.85
  -8  -2  -3   41.16    9.19
  -8   2   3   38.83   10.97
  -8   2   4   49.76   18.30
  -8  -2  -4   38.04   15.54
  -8   2   4   41.45   10.60
  -8  -2  -4   34.69   15.88
  -8   2   4   48.06   17.60
   8   2   4   18.76    5.66
   8  -2  -4    7.87    3.67
  -8   2   4   30.01    9.86
  -8  -2  -4   36.12   13.55
  -8   2   4   36.31   11.83
  -8   2   5    4.08    7.69
  -8   2   5    3.46    2.97
  -8  -2  -5    1.50    2.43
  -8   2   5    9.53    4.98
   8   2   5    2.55    2.78
  -8   2   5    5.74    3.35
  -8  -2  -5    2.10    3.32
  -8   2   5    5.67    5.83
  -8   2   6   47.74   21.69
  -8   2   6   56.90   18.20
  -8  -2  -6   39.57   13.04
  -8   2   6   50.53   14.18
   8   2   6   20.23   11.26
  -8   2   6   40.53   15.23
  -8  -2  -6   31.67   11.06
  -8   2   6   36.85   11.79
  -8   2   7    3.07    2.25
  -8  -2  -7    1.69    2.77
  -8   2   7    4.97    5.50
   8   2   7    2.24    2.74
  -8   2   7    2.35    3.92
  -8  -2  -7    2.59    4.75
  -8   2   7    2.45    2.97
   8  -2  -8    1.28    4.18
  -8   2   8    6.84    3.70
  -8   2   8    8.54    6.11
   8   2   8    2.87    2.48
  -8   2   8    1.14    3.87
  -8  -2  -8    5.11    5.59
  -8   2   8    3.92    4.44
   8  -2  -9    4.48    4.68
  -8   2   9    9.73    5.45
  -8   2   9    8.42    5.29
   8   2   9    0.97    2.68
  -8   2   9    2.42    2.77
  -8  -2  -9    2.54    3.34
  -8   2   9    1.59    3.74
   8  -2 -10   27.78   13.92
  -8   2  10   43.12   21.86
  -8   2  10   43.44   13.50
   8   2  10   16.56    9.47
  -8   2  10   23.42   12.40
  -8  -2 -10   15.52    5.25
  -8   2  10   21.21   10.06
  -8   2  11    6.98    9.13
  -8   2  11    9.56    6.93
   8   2  11    4.66    2.68
  -8   2  11    5.31    5.78
  -8   2  11    3.77    4.59
   8  -2 -12    1.42    2.55
   8  -2 -12    1.28    2.95
  -8   2  12    1.31    1.42
   8   2  12    1.29    2.13
  -8   2  12    0.34    1.52
   9   2  -9    1.31    2.17
  -9  -2   9    1.62    1.87
   9  -2   9    0.67    1.85
   9  -2   9    0.43    1.07
  -9  -2   9    0.60    1.35
  -9  -2   8    2.64    5.49
  -9  -2   8    5.15    6.28
   9  -2   8    4.08    2.71
   9  -2   8    1.80    2.24
  -9  -2   8    3.18    2.40
  -9  -2   7   37.90   28.54
  -9  -2   7   43.98   20.59
   9  -2   7   20.83    8.54
   9  -2   7    9.14    4.78
  -9  -2   7   25.21   11.72
  -9  -2   6   15.70    9.25
  -9  -2   6   16.81    7.12
   9  -2   6    5.96    4.25
   9  -2   6    1.34    4.29
  -9  -2   6    8.88    6.88
  -9  -2   5   12.99    9.91
  -9  -2   5   17.53    7.95
  -9   2  -5    0.37    0.60
   9  -2   5   11.60    6.44
   9  -2   5    2.30    4.31
  -9  -2   5   11.26    6.15
  -9  -2   4   30.50   10.30
  -9  -2   4   22.38   10.04
  -9   2  -4    0.41    0.86
   9  -2   4    8.67    4.53
   9  -2   4    4.44    6.07
  -9  -2   4   18.21    8.19
  -9  -2   3   29.48   13.44
  -9  -2   3   31.72   11.47
  -9   2  -3    7.21    4.52
   9  -2   3    6.85    4.08
   9  -2   3    5.25    5.00
  -9  -2   3   22.42    7.75
  -9   2  -3    9.67    5.52
  -9  -2   2    2.36    2.72
  -9  -2   2    2.86    3.28
  -9   2  -2    1.18    2.26
   9  -2   2    0.57    2.13
   9  -2   2    1.40    4.69
  -9   2  -2    1.45    2.42
  -9  -2   2   11.66   10.70
  -9   2  -1    7.75    7.18
  -9  -2   1   25.69    8.89
  -9  -2   1   16.37    8.53
  -9   2  -1   12.16    7.89
   9  -2   1    5.07    3.08
   9  -2   1    9.30    5.56
  -9   2  -1   11.59    6.28
  -9  -2   1   12.17    6.36
  -9   2  -1    8.17    4.32
  -9   2   0   14.59   11.79
  -9  -2   0   28.37   10.44
  -9  -2   0   23.19    9.68
  -9   2   0   24.11   13.72
   9  -2   0    6.50    4.26
  -9   2   0   13.52    5.39
  -9  -2   0   16.82    8.24
  -9   2   0   16.92    8.99
  -9   2   1   12.76    9.28
  -9  -2  -1   21.35    6.27
  -9   2   1    8.47    4.26
  -9  -2  -1   16.58    9.12
  -9   2   1   15.62    4.48
   9  -2  -1    3.83    3.18
  -9   2   1   14.48    4.85
  -9  -2  -1   17.51    8.02
  -9   2   1   10.64    6.57
  -9   2   2    1.23    2.23
  -9  -2  -2    4.28    4.41
  -9   2   2    1.43    1.99
  -9  -2  -2    4.19    4.50
  -9   2   2    0.76    4.45
   9  -2  -2    2.79    2.77
  -9   2   2    2.16    1.98
  -9  -2  -2    3.50    2.52
  -9   2   2    0.49    3.01
  -9   2   3   17.56   12.98
  -9  -2  -3   17.28    9.63
  -9   2   3   18.24    7.49
  -9  -2  -3   13.68   12.93
  -9   2   3   22.28   10.83
   9  -2  -3    2.90    3.23
  -9   2   3   15.69    6.03
  -9  -2  -3   12.71    5.52
  -9   2   3   12.85    5.45
  -9   2   4   20.75   10.20
  -9   2   4   19.15   10.66
  -9  -2  -4    9.76    9.50
  -9   2   4   15.70    8.94
  -9   2   4   17.50    5.85
  -9  -2  -4   14.37    5.91
  -9   2   4   11.62    6.06
   9  -2  -5    7.34    6.09
  -9   2   5    6.98    5.71
  -9  -2  -5    5.94    5.83
  -9   2   5   11.52    6.72
  -9  -2  -5    7.00    4.14
  -9   2   5    6.52    5.98
   9  -2  -6    5.72    5.97
  -9   2   6   12.28   10.51
  -9   2   6   14.76    8.97
  -9   2   6    8.97    6.37
  -9  -2  -6    3.70    4.01
  -9   2   6    6.90    4.65
   9  -2  -7   20.96    7.98
  -9   2   7   28.71   20.64
  -9   2   7   38.54   11.88
  -9   2   7   23.78   13.38
  -9  -2  -7   10.26    8.86
   9  -2  -8    8.44    7.03
  -9   2   8    5.38    4.72
  -9   2   8    6.69    6.74
   9   2   8    1.22    2.20
  -9   2   8    3.47    3.11
  -9  -2  -8    2.33    1.97
   9  -2  -9   16.38    4.68
  -9   2   9    1.18    2.25
  -9   2   9    2.17    2.26
  -9   2   9    2.98    2.67
  -9   2   9    0.54    1.14
 -10  -2   5    1.70    3.09
 -10  -2   5    2.01    1.85
  10  -2   5    0.84    1.75
 -10  -2   5    1.89    1.56
 -10  -2   4    0.65    2.14
 -10  -2   4    1.37    2.25
  10  -2   4    0.11    2.39
 -10  -2   4    1.72    1.59
 -10  -2   3    4.27    6.40
 -10  -2   3    7.72    5.22
  10  -2   3    1.89    2.81
 -10  -2   3    5.46    3.46
 -10  -2   2    9.01   12.99
 -10  -2   2   11.45   11.02
  10  -2   2    3.78    4.54
  10   2  -2    1.29    1.74
 -10  -2   2    8.95    6.75
 -10  -2   1    4.52    5.77
 -10  -2   1    4.39    3.32
  10  -2   1    2.21    2.64
  10   2  -1    2.51    2.82
 -10  -2   0    2.37    3.16
 -10  -2   0    3.41    2.47
 -10   2   0    0.28    0.49
  10  -2   0    3.25    4.31
  10   2   0    2.54    3.09
 -10  -2   0    3.50    2.84
 -10  -2  -1    2.74    4.48
  10  -2  -1    1.12    1.25
 -10  -2  -1    2.02    3.73
 -10   2   1    0.11    0.81
  10  -2  -1    0.70    1.30
  10   2   1    1.65    2.53
 -10   2   1    3.14    2.12
 -10  -2  -1    3.08    2.78
  10  -2  -2    0.62    1.65
 -10  -2  -2    5.08    5.22
 -10   2   2    0.64    1.04
  10   2   2    5.24    6.04
 -10   2   2    4.70    6.88
 -10  -2  -2   11.90    8.82
  10  -2  -3   -0.13    1.48
 -10   2   3    0.55    1.10
  10   2   3    2.09    2.64
 -10   2   3    1.77    2.08
 -10  -2  -3    4.48    3.82
  10  -2  -4    0.12    2.37
 -10   2   4    0.61    1.06
  10   2   4    2.11    3.61
 -10   2   4    1.09    1.47
 -10  -2  -4    0.24    1.19
  10  -2  -5    1.41    2.45
  10   2   5    1.65    2.85
 -10   2   5    0.66    1.15
   0  -3  19    0.12    0.68
   0  -3  19    0.75    1.88
   0  -3  19    0.48    1.61
   0  -3  18    1.19    1.70
   0  -3  18    0.06    2.69
   0  -3  18    0.80    1.75
   0  -3  17    2.31    2.17
   0  -3  17    1.10    4.26
   0  -3  17    1.94    2.20
   0  -3  16    9.47    5.01
   0  -3  16   11.13    5.88
   0  -3  16    8.17    4.11
   0  -3  16    7.71    4.77
   0  -3  15    5.95    3.70
   0  -3  15    6.60    4.20
   0  -3  15    7.17    4.41
   0  -3  15   10.05    5.83
   0  -3  14  114.21   47.08
   0  -3  14   93.35   24.39
   0  -3  14  107.62   19.93
   0  -3  14   67.89   13.90
   0  -3  14   66.59   14.24
   0  -3  14   68.06   17.20
   0  -3  13  173.13   29.73
   0  -3  13   92.59   29.96
   0  -3  13  106.77   17.87
   0  -3  13   82.76   14.08
   0  -3  13   68.72   13.49
   0  -3  13   57.60   19.08
   0  -3  12   89.36   17.05
   0  -3  12   62.66   18.35
   0  -3  12   82.39   23.83
   0  -3  12   59.40   12.46
   0  -3  12   50.72   16.49
   0  -3  12   67.57   17.30
   0  -3  11  327.58   37.17
   0  -3  11  178.79   19.49
   0  -3  11  195.35   20.36
   0  -3  11  155.63   17.00
   0  -3  11  123.07   30.49
   0  -3  11  129.11   26.86
   0  -3  10  111.19   19.13
   0  -3  10   71.39   20.76
   0  -3  10   85.51   23.99
   0  -3  10   55.10   10.49
   0  -3  10   51.14    9.81
   0  -3  10   51.33   13.70
   0   3  -9   14.62    5.88
   0  -3   9   21.84    6.40
   0  -3   9   17.71    6.34
   0  -3   9   21.29    5.78
   0  -3   9   21.19    6.56
   0  -3   9   22.64    7.47
   0  -3   9   27.61    8.86
   0   3  -8  480.49   38.99
   0  -3   8  631.44   29.70
   0  -3   8  411.42   19.43
   0  -3   8  381.44   18.14
   0   3  -7  311.45   25.19
   0  -3   7  430.74   37.63
   0  -3   7  176.91   14.45
   0   3  -6 1178.40   23.12
   0  -3   6 1903.55   38.83
   0  -3   6 1346.64   27.47
   0   3  -5 1811.80   30.94
   0  -3   5 3517.54   61.81
   0   3  -4  718.14   87.48
   0  -3   4 1499.77   29.97
   0   3  -3   50.79    2.05
   0  -3   3   92.67    6.02
   0  -3   2  622.56   19.63
   0  -3   2  832.85   28.19
   0   3  -1 3758.65   58.99
   0  -3   0   12.99    2.46
   0   3   0   16.87    1.92
   0  -3   0   13.58    5.49
   0  -3  -1 5074.42   79.90
   0   3   1 4225.29   68.36
   0  -3  -1 3526.24   57.73
   0   3   2  775.81   26.48
   0   3   2  598.58   20.31
   0  -3  -2  744.23   25.49
   0  -3  -3   60.62    4.53
   0   3   3   69.42    6.36
   0   3   3   47.83    3.47
   0  -3  -3   57.34    3.74
   0  -3  -4 1399.28   28.42
   0   3   4 1379.66   27.99
   0  -3  -4 1174.10   23.63
   0  -3  -5 2971.26   50.08
   0  -3  -6 1690.67   35.55
   0   3   6 1851.21   37.88
   0  -3  -7  403.40   33.71
   0   3   7  411.65   34.38
   0  -3  -8  670.17   27.96
   0   3   8  648.29   27.13
   0  -3  -8  404.92   51.16
   0  -3  -8  319.69   15.43
   0  -3  -9   32.72    7.61
   0   3   9   31.53    7.36
   0  -3  -9   22.10    5.00
   0  -3  -9   30.27    6.89
   0   3   9   28.65    6.63
   0  -3  -9   23.12    5.60
   0   3   9   16.05    3.60
   0  -3 -10  111.27   17.76
   0   3  10  109.35   18.96
   0  -3 -10   49.10   15.88
   0  -3 -10   69.79   12.65
   0   3  10   35.18   12.19
   0   3  10   74.69   21.84
   0  -3 -10   52.72    9.74
   0   3  10   48.09    8.82
   0   3  10   22.91    4.93
   0  -3 -11  356.60   31.95
   0   3  11  318.42   28.84
   0  -3 -11  205.78   20.70
   0   3  11  131.74   13.45
   0  -3 -11  159.96   16.84
   0   3  11  136.72   14.04
   0   3  11  117.13   12.77
   0   3  11   73.52    9.05
   0  -3 -12  100.76   12.72
   0   3  12   95.79   22.53
   0  -3 -12   83.61   11.91
   0   3  12   40.00   16.20
   0  -3 -12   69.87   11.19
   0   3  12   65.04    9.30
   0   3  12   55.43    8.33
   0   3  12   37.09   10.63
   0  -3 -13  197.49   23.88
   0   3  13  167.78   21.87
   0  -3 -13  117.50   19.39
   0   3  13   59.01   20.76
   0  -3 -13   71.74   19.34
   0   3  13   62.22    9.89
   0   3  13   42.51    8.81
   0   3  13   32.47   13.54
   0  -3 -14  147.31   26.04
   0   3  14  148.42   24.90
   0  -3 -14  121.60   21.21
   0  -3 -14   78.44   20.44
   0   3  14   39.85   21.79
   0  -3 -15    9.07    5.62
   0   3  15   12.94    7.42
   0  -3 -15    4.69    4.02
   0   3  15   10.73    6.05
   0  -3 -16   10.44    4.37
   0   3  16    5.71    4.60
   0  -3 -16    2.55    3.03
   0   3  16    4.40    3.01
   0  -3 -17    1.81    2.21
   0   3  17   -0.03    3.87
   0  -3 -17    0.62    0.85
   0  -3 -17    2.29    3.12
   0   3  17    1.24    1.54
   0  -3 -18    0.91    1.36
   0   3  18    0.18    2.35
   0   3  18    0.38    0.56
   0   3  19    1.88    2.75
  -1  -3  19    0.67    1.51
   1  -3  19    0.73    2.05
  -1  -3  19    0.05    1.80
   1  -3  18    2.42    1.19
  -1  -3  18    3.82    2.77
  -1  -3  18    6.60    7.83
   1  -3  18    5.58    4.01
   1  -3  18    0.28    0.80
   1  -3  18    2.27    2.19
  -1  -3  18    1.48    1.59
   1  -3  17    6.27    3.87
  -1  -3  17    9.02    5.42
  -1  -3  17    7.78    3.55
   1  -3  17    8.54    4.37
   1  -3  17    3.43    4.14
  -1  -3  17    3.89    3.52
   1  -3  16   55.90   16.73
  -1  -3  16   68.73   18.54
  -1  -3  16   83.48   16.06
   1  -3  16   75.27   14.36
   1  -3  16   47.91   12.11
   1  -3  16   42.79    9.91
   1  -3  16   32.09   10.93
  -1  -3  16   36.30   12.08
   1  -3  15   36.01   12.92
  -1  -3  15   36.44   12.91
  -1  -3  15   36.20    9.02
   1  -3  15   28.47    7.95
   1  -3  15   26.31    7.38
   1  -3  15   30.08    7.57
   1  -3  15   23.80    9.27
  -1  -3  15   22.78    9.91
  -1  -3  14   57.41   33.64
   1  -3  14   81.14   32.19
   1  -3  14   61.79   14.39
  -1  -3  14   59.90   10.81
  -1  -3  14   73.75   10.62
   1  -3  14   70.27   12.74
   1  -3  14   53.15    8.88
   1  -3  14   50.83   11.70
   1  -3  14   40.73   11.57
  -1  -3  14   48.86   13.31
  -1  -3  13  272.05   56.26
   1  -3  13  238.76   28.30
   1  -3  13  159.10   25.32
  -1  -3  13  151.88   37.62
   1  -3  13  166.40   22.00
  -1  -3  13  113.09   15.41
   1  -3  13  133.39   36.30
   1  -3  13  143.31   20.42
   1  -3  13  107.99   21.84
  -1  -3  13  106.56   25.76
  -1  -3  12   28.72   10.72
   1  -3  12   29.82    7.93
   1  -3  12   13.19    8.27
  -1  -3  12   16.96    6.75
   1  -3  12   16.50    6.43
  -1  -3  12   14.92    5.27
   1  -3  12   14.04    7.87
   1  -3  12   16.97    6.67
   1  -3  12   17.12    7.24
  -1  -3  12   15.65    6.00
  -1  -3  11   86.74   28.46
   1  -3  11   85.27   32.28
   1  -3  11   58.87   16.24
  -1  -3  11   63.54   21.21
   1  -3  11   44.80    9.75
  -1  -3  11   38.70    9.05
   1  -3  11   32.34    7.40
   1  -3  11   32.82    7.83
   1  -3  11   38.77   11.24
   1   3 -10  187.92   18.37
  -1  -3  10  249.48   24.78
   1  -3  10  253.14   25.09
   1  -3  10  136.87   19.28
  -1  -3  10  146.35   16.27
   1  -3  10  140.41   20.42
  -1  -3  10  114.80   13.45
   1  -3  10  137.08   22.48
   1  -3  10  125.18   14.89
   1  -3  10  116.52   24.40
  -1  -3  10  123.80   20.02
   1   3  -9   70.53   11.58
  -1  -3   9  106.17   16.86
   1  -3   9  116.19   32.99
   1  -3   9   65.05   24.27
  -1  -3   9   59.14   10.35
  -1  -3   9   60.39   10.67
   1  -3   9   48.94    9.25
  -1   3  -9   22.49    7.99
  -1  -3   9   38.03    7.34
   1  -3   9   44.09   10.06
  -1  -3   9   29.87    5.65
   1  -3   9   34.66    7.30
   1  -3   9   40.41   11.11
  -1  -3   9   43.35   13.53
   1   3  -8  503.66   24.92
  -1  -3   8 1027.49   51.60
   1  -3   8  968.76   47.98
   1  -3   8  606.41   30.93
  -1  -3   8  645.17   32.15
   1  -3   8  582.41   29.77
   1  -3   8  577.02   29.94
   1  -3   8  493.73   58.47
  -1   3  -7  431.32   33.81
   1   3  -7  271.80   22.77
  -1  -3   7  555.17   45.16
   1  -3   7  527.22   43.24
   1   3  -6 2179.40   39.87
  -1  -3   6 3937.58   69.99
   1  -3   6 3597.50   65.46
  -1  -3   6 3271.78   52.75
  -1   3  -5  313.68   24.29
   1   3  -5  248.46   20.31
  -1  -3   5  381.85   31.93
   1  -3   5  358.09   29.52
  -1  -3   5  349.15   27.86
  -1  -3   4 4582.67   74.04
  -1  -3   3 2036.09   35.18
  -1  -3   3 2219.04   39.61
   1  -3   3 2104.28   38.34
  -1   3  -3 1961.86   35.77
  -1  -3   3 1968.15   34.37
  -1  -3   2  801.33   27.19
   1  -3   2  755.48   25.78
  -1   3  -2  755.71   25.77
  -1  -3   2  738.09   25.99
  -1  -3   1 9939.68 1206.21
   1  -3   1 8857.37 1074.53
   1  -3   1 7227.90  877.40
  -1   3  -1 8679.85 1053.50
   1  -3   0 5645.93  685.18
   1   3   0 5724.77  695.08
  -1  -3   0 6219.07  757.48
   1   3   1 6740.63  818.36
  -1   3   1 9516.81 1155.00
  -1   3   1 7580.45  920.13
  -1  -3  -1 9272.07 1126.23
  -1  -3  -2  896.19   30.17
   1  -3  -2  535.35   19.10
   1   3   2  621.15   22.00
  -1   3   2  785.86   26.69
  -1   3   2  674.99   23.39
  -1  -3  -2  744.01   25.53
  -1  -3  -3 2357.82   42.24
   1   3   3 1715.19   32.35
  -1   3   3 2156.47   38.53
  -1   3   3 1670.05   31.62
  -1  -3  -4 5252.73   87.14
   1  -3  -4 3903.28   66.91
   1   3   4 4583.53   77.66
  -1   3   4 5374.19   87.91
  -1   3   4 4295.33   72.64
   1  -3  -4 3863.76   63.36
  -1  -3  -5  401.54   32.83
   1  -3  -5  490.29   20.60
   1  -3  -5  362.46   29.87
  -1  -3  -6 3707.80   66.42
   1  -3  -6 3029.51   57.16
  -1   3   6 3819.08   68.21
   1   3   6 3216.55   58.99
  -1   3   6 2686.16   51.38
  -1  -3  -7  532.50   43.71
   1  -3  -7  454.33   57.17
  -1   3   7  569.97   27.00
   1   3   7  483.27   60.49
  -1   3   7  399.39   38.07
  -1  -3  -8  998.69   46.98
   1  -3  -8  835.03   40.91
  -1   3   8  976.75   45.96
   1   3   8  862.80   41.71
  -1  -3  -8  683.98   33.94
   1  -3  -8  538.39   34.02
   1   3   8  507.40   26.37
  -1  -3  -8  517.90   26.65
   1  -3  -8  494.06   27.57
  -1   3   8  310.11   23.84
  -1  -3  -9  103.04   15.16
   1  -3  -9   89.93   21.47
  -1   3   9   91.24   14.52
   1   3   9   89.83   13.93
  -1  -3  -9   51.19    7.84
   1  -3  -9   55.36    9.35
  -1  -3  -9   62.49   10.37
   1  -3  -9   49.08    8.78
  -1   3   9   35.06    5.97
  -1   3   9   50.49    8.63
   1   3   9   41.62    7.83
  -1  -3  -9   41.15    7.91
   1  -3  -9   44.37    7.89
   1   3   9   38.24    7.08
   1   3   9   11.20    4.61
  -1   3   9   17.91    4.05
  -1  -3 -10  255.83   25.29
   1  -3 -10  225.44   23.60
  -1   3  10  237.46   24.69
   1   3  10  232.52   44.36
   1  -3 -10  125.07   30.04
   1  -3 -10  135.19   15.35
  -1   3  10  120.28   23.73
  -1   3  10  140.65   15.52
   1   3  10  138.14   16.13
  -1  -3 -10  127.38   15.12
   1  -3 -10  122.50   14.41
   1   3  10  127.55   27.01
   1   3  10   49.71   10.92
  -1   3  10   81.90   10.48
  -1  -3 -11   87.93   14.05
   1  -3 -11   80.93   13.62
  -1   3  11   84.65   31.27
   1   3  11   76.35   12.88
   1  -3 -11   44.52    9.26
  -1  -3 -11   52.32    9.89
   1  -3 -11   44.28   10.06
  -1   3  11   30.66    6.00
  -1   3  11   47.02    9.60
   1   3  11   38.00    8.64
  -1  -3 -11   46.01   14.33
   1  -3 -11   35.81    7.63
   1   3  11   37.12    8.13
   1   3  11   38.21    8.12
   1   3  11   13.20    7.71
  -1   3  11   23.50    5.60
  -1  -3 -12   27.21    7.55
   1  -3 -12   24.83    8.89
  -1   3  12   71.06   13.58
   1   3  12   18.89   11.56
  -1  -3 -12   20.48    7.13
   1  -3 -12   12.56    6.33
  -1   3  12   10.57    3.90
  -1   3  12   15.43    7.16
   1   3  12    9.97    6.61
  -1  -3 -12   15.56    7.27
   1  -3 -12   10.81    5.29
   1   3  12   12.84    5.40
   1   3  12   11.07    5.89
   1   3  12    5.26    3.46
  -1   3  12   10.63    4.88
  -1  -3 -13  269.17   30.58
   1  -3 -13  269.15   30.72
  -1   3  13  266.38   30.69
   1   3  13  211.82   25.48
  -1  -3 -13  190.70   23.97
   1  -3 -13  191.13   23.94
  -1   3  13  143.96   20.44
  -1   3  13  183.23   23.70
   1   3  13  125.93   18.17
  -1  -3 -13  140.31   31.28
   1  -3 -13  124.09   23.30
   1   3  13  128.67   19.19
   1   3  13  134.44   19.07
   1   3  13   60.87   22.15
  -1   3  13  101.79   14.57
  -1  -3 -14  105.91   10.91
   1  -3 -14  106.80   10.81
  -1   3  14   93.68   11.77
   1   3  14   74.90   16.44
  -1  -3 -14   77.79   10.74
   1  -3 -14   80.37   10.67
  -1   3  14   57.47   18.84
  -1   3  14   65.96   12.60
   1   3  14   74.95   24.49
  -1  -3 -14   58.03   14.87
   1  -3 -14   44.35   12.48
   1   3  14   58.25    8.85
   1   3  14   45.36    7.89
   1   3  14   23.51   10.77
  -1   3  14   30.52   17.60
  -1  -3 -15   39.68    8.72
   1  -3 -15   39.38    7.82
  -1   3  15   19.43    9.04
  -1   3  15   35.81   11.24
   1   3  15   41.64    9.55
  -1  -3 -15   23.84    9.04
   1  -3 -15   16.79    9.05
   1   3  15   28.89    7.50
   1   3  15   26.03    7.00
  -1  -3 -15   23.04    6.78
   1   3  15   12.41    6.49
  -1   3  15   17.80    7.50
  -1  -3 -16   80.28   13.88
   1  -3 -16   82.61   14.12
  -1   3  16   66.50   14.32
   1   3  16   58.83   12.71
  -1  -3 -16   33.74   15.26
   1   3  16   39.47    8.07
  -1  -3 -16   38.51    8.31
   1   3  16   16.56    9.95
  -1   3  16   22.54   17.02
  -1  -3 -17    7.32    3.13
   1  -3 -17    7.00    3.62
  -1   3  17    8.16    4.28
   1   3  17   10.42    6.02
  -1  -3 -17    4.45    2.60
  -1  -3 -17    4.51    2.64
  -1   3  17    3.87    3.08
   1  -3 -18    6.74    3.12
  -1   3  18    5.36    4.05
   1   3  18    4.39    3.12
  -1   3  18    1.27    1.30
   1   3  19    0.45    1.88
  -2  -3  18    2.25    2.99
  -2   3 -18    0.62    1.50
  -2  -3  18    0.20    0.42
   2  -3  18    4.31    2.94
   2  -3  18    0.32    1.16
   2  -3  18    1.11    1.06
  -2  -3  18    2.83    2.54
  -2  -3  17    3.34    2.64
  -2  -3  17    0.68    1.65
   2  -3  17    3.42    3.71
   2  -3  17    1.87    3.29
   2  -3  17    1.69    2.14
   2  -3  17    2.19    2.54
  -2  -3  17    2.08    3.31
   2  -3  16    3.41    2.24
  -2  -3  16    8.91    4.49
  -2  -3  16    4.40    4.95
   2  -3  16    6.56    5.38
   2  -3  16    7.15    5.85
   2  -3  16    3.31    4.69
   2  -3  16    6.97    4.45
  -2  -3  16    9.34    5.69
   2  -3  15    1.55    2.33
  -2  -3  15    4.19    4.81
  -2  -3  15    4.70    4.49
   2  -3  15    7.15    5.03
   2  -3  15    0.00    3.30
   2  -3  15    4.41    5.43
   2  -3  15   -0.08    4.46
  -2  -3  15    4.67    3.71
  -2  -3  14   93.08   23.47
   2  -3  14   93.39   29.02
  -2   3 -14   90.39   25.04
   2  -3  14   79.81   15.50
  -2  -3  14   95.97   12.44
  -2  -3  14  102.96   13.29
   2  -3  14   83.52   12.63
   2  -3  14   76.80   10.92
   2  -3  14   71.60   22.12
   2  -3  14   55.41   15.17
  -2  -3  14   67.06   14.79
  -2  -3  13  211.32   25.54
   2  -3  13  195.84   34.32
  -2   3 -13  167.67   21.26
   2  -3  13  130.26   37.71
  -2  -3  13  149.05   35.87
  -2  -3  13  137.54   26.35
   2  -3  13  138.29   33.19
   2  -3  13   99.40   18.68
   2  -3  13  116.67   35.17
   2  -3  13   86.00   26.21
  -2  -3  13   87.85   25.92
  -2  -3  12  324.74   38.24
   2  -3  12  244.98   28.06
  -2   3 -12  326.39   40.59
   2  -3  12  236.03   49.65
  -2  -3  12  220.37   29.90
  -2  -3  12  236.15   27.91
   2  -3  12  206.93   31.35
  -2   3 -12  135.59   32.50
   2  -3  12  216.34   27.37
   2  -3  12  178.95   30.23
  -2  -3  12  182.61   36.08
   2   3 -11   72.66   14.85
  -2  -3  11  100.66   32.91
   2  -3  11  110.08   22.47
   2  -3  11   78.86   24.84
  -2  -3  11   76.38   14.71
  -2  -3  11   81.90   17.26
   2  -3  11   75.69   18.24
  -2   3 -11   54.98   18.71
   2  -3  11   82.53   18.41
   2  -3  11   82.61   16.55
   2  -3  11   69.86   16.30
  -2  -3  11   73.14   13.58
   2   3 -10  234.28   22.91
  -2  -3  10  371.21   41.87
   2  -3  10  364.82   34.17
  -2  -3  10  199.84   20.79
   2  -3  10  232.30   24.80
  -2  -3  10  247.56   25.34
  -2  -3  10  273.09   26.46
   2  -3  10  247.03   24.92
  -2   3 -10  174.45   40.72
   2  -3  10  230.58   24.76
   2  -3  10  264.84   27.64
   2  -3  10  213.10   39.40
   2   3  -9  593.81   32.48
  -2  -3   9 1112.88   56.00
   2  -3   9 1100.75   56.04
  -2  -3   9  598.04   32.83
  -2  -3   9  761.31   41.08
  -2  -3   9  778.04   41.24
   2  -3   9  693.63   37.60
  -2   3  -9  509.94   34.54
   2  -3   9  701.33   38.81
   2  -3   9  699.61   39.45
   2  -3   9  563.49   40.22
   2   3  -8  194.17   12.79
  -2  -3   8  346.54   26.01
   2  -3   8  351.02   20.87
   2  -3   8  208.08   31.42
  -2  -3   8  219.05   17.11
   2  -3   8  198.35   15.13
  -2   3  -8  143.06   16.24
   2  -3   8  165.20   22.75
   2  -3   8  184.88   14.04
   2  -3   8  149.23   14.42
  -2  -3   8  167.59   12.03
   2   3  -7 1021.12   25.32
  -2  -3   7 1768.44   37.56
   2  -3   7 1729.80   37.98
   2  -3   7 1139.87   47.24
   2  -3   7 1074.94   26.96
   2   3  -6 1084.41   25.10
  -2  -3   6 1577.13   35.57
   2  -3   6 1497.82   32.81
  -2   3  -6 1396.79   32.38
  -2  -3   5   23.08   11.84
  -2   3  -5   10.59    0.96
  -2  -3   5   14.28    6.46
   2  -3   5   15.76    8.34
  -2   3  -5   13.07    4.78
  -2  -3   4 2776.10   50.68
   2  -3   4 2512.18   46.79
  -2   3  -4 2553.19   47.90
  -2   3  -3    8.65    1.77
  -2  -3   3   14.01    6.00
  -2  -3   3   19.31    8.41
   2  -3   3   15.77    5.85
  -2   3  -3   19.99    4.67
  -2  -3   2 2194.02   41.11
  -2  -3   2 1978.49   35.39
   2  -3   2 1883.16   34.00
  -2   3  -2 1924.23   37.00
   2  -3   1 1593.10   27.10
   2  -3   1 1874.85   33.16
  -2   3  -1 2179.20   40.18
  -2  -3   0  275.88   22.83
   2  -3   0  172.27   14.20
   2   3   0  187.23   15.48
  -2   3   0  285.97   22.93
  -2   3   0  309.81   25.58
  -2  -3  -1 2345.63   44.35
  -2   3   1 2162.50   37.54
  -2   3   1 2131.34   39.64
  -2  -3  -2 2263.54   41.48
   2  -3  -2 1268.57   25.39
  -2   3   2 2023.81   35.69
  -2   3   2 1877.23   35.98
  -2  -3  -3   13.88    3.74
   2  -3  -3    7.92    3.06
   2   3   3   12.50    6.64
  -2   3   3   17.50    2.84
  -2   3   3   16.20   10.54
  -2  -3  -4 2779.61   51.11
   2   3   4 2102.36   39.58
  -2   3   4 2300.60   44.03
  -2  -3  -5   13.51    3.57
   2  -3  -5    8.92    4.38
  -2   3   5   12.61    3.53
   2   3   5   10.32    2.91
  -2   3   5   11.67    6.63
  -2  -3  -6 1582.02   34.93
   2  -3  -6  970.67   26.25
  -2   3   6 1599.34   35.86
   2   3   6 1227.28   28.71
  -2   3   6 1223.48   31.23
   2  -3  -6 1023.39   22.24
  -2  -3  -7 1947.30   41.89
   2  -3  -7 1157.80   30.60
  -2   3   7 1766.47   37.39
   2   3   7 1484.19   35.40
  -2   3   7 1446.95   35.15
  -2  -3  -7 1284.30   30.26
   2   3   7  826.96   22.25
  -2   3   7  797.24   22.45
  -2  -3  -8  395.69   22.25
   2  -3  -8  260.13   18.34
  -2   3   8  350.29   19.75
   2   3   8  305.72   18.70
  -2   3   8  282.15   18.18
   2  -3  -8  174.92   39.19
  -2   3   8  245.11   26.24
  -2  -3  -8  250.81   15.92
  -2   3   8  188.57   12.33
   2   3   8  158.05   11.56
  -2  -3  -8  171.81   12.93
   2  -3  -8  157.26   27.32
   2   3   8  184.24   18.32
  -2   3   8  178.97   38.28
  -2   3   8  132.21   10.54
  -2  -3  -9 1316.81   65.13
   2  -3  -9  876.91   46.45
  -2   3   9 1092.48   54.82
   2   3   9  922.73   47.82
   2  -3  -9  645.93   34.91
  -2   3   9  805.78   42.69
  -2  -3  -9  855.17   44.41
  -2   3   9  627.28   36.37
  -2   3   9  754.92   39.31
   2   3   9  566.11   31.95
  -2  -3  -9  627.08   56.57
   2  -3  -9  605.62   37.21
   2   3   9  696.50   38.59
  -2   3   9  574.01   46.86
  -2  -3 -10  425.60   39.36
   2  -3 -10  338.31   32.83
  -2   3  10  382.94   37.27
   2   3  10  317.17   30.61
   2  -3 -10  245.91   24.27
  -2  -3 -10  278.36   26.93
   2  -3 -10  235.28   25.25
  -2   3  10  240.31   23.45
  -2   3  10  254.51   24.94
   2   3  10  196.91   20.65
  -2  -3 -10  210.88   47.91
   2  -3 -10  209.99   21.01
   2   3  10  255.32   50.01
   2   3  10   59.80   24.00
  -2   3  10  162.43   39.42
  -2  -3 -11  115.37   21.62
   2  -3 -11   86.09   17.69
  -2   3  11   86.07   36.17
   2   3  11   91.96   33.88
   2  -3 -11   70.18   14.23
  -2  -3 -11   83.72   17.23
   2  -3 -11   60.79   14.51
  -2   3  11   68.72   15.57
  -2   3  11   79.31   16.00
   2   3  11   61.41   13.68
  -2  -3 -11   60.87   20.36
   2  -3 -11   60.59   11.50
   2   3  11   65.40   14.99
   2   3  11   65.09   15.34
   2   3  11   17.77    7.41
  -2   3  11   54.64   11.57
  -2  -3 -12  324.48   26.51
   2  -3 -12  301.79   25.56
  -2   3  12  328.07   36.46
   2   3  12  255.95   29.50
   2  -3 -12  227.78   26.34
  -2  -3 -12  241.28   29.04
   2  -3 -12  219.53   21.77
  -2   3  12  196.46   20.52
  -2   3  12  228.60   21.18
   2   3  12  175.01   18.39
  -2  -3 -12  177.36   35.19
   2  -3 -12  175.39   16.37
  -2  -3 -12  168.92   17.21
   2   3  12   43.15   21.84
  -2   3  12  141.49   22.34
  -2  -3 -13  222.72   25.46
   2  -3 -13  210.24   25.62
  -2   3  13  211.81   25.78
   2   3  13  168.62   21.47
  -2  -3 -13  149.53   19.43
   2  -3 -13  153.98   23.63
  -2   3  13  122.60   33.45
  -2   3  13  135.86   18.18
   2   3  13   84.05   13.30
  -2  -3 -13  111.55   28.88
   2  -3 -13   94.57   13.26
   2   3  13   98.42   15.71
   2   3  13  103.83   16.63
  -2  -3 -13   96.24   14.82
   2   3  13   31.85    9.99
  -2   3  13   76.89   12.48
  -2  -3 -14  131.74   11.52
   2  -3 -14  142.97   13.52
  -2   3  14  120.31   12.17
   2   3  14  112.52   11.48
  -2  -3 -14  113.62   12.22
   2  -3 -14  114.25   13.57
  -2   3  14   87.39   32.34
  -2   3  14   96.25   11.55
   2   3  14   70.68   11.02
  -2  -3 -14   73.10   15.15
   2  -3 -14   47.11   15.20
   2   3  14   74.54   10.61
   2   3  14   67.44   10.36
  -2  -3 -14   58.82   10.18
   2   3  14   18.49    9.58
  -2   3  14   56.62   22.30
  -2  -3 -15    6.37    3.76
   2  -3 -15    4.07    4.47
  -2   3  15    6.83    4.88
  -2   3  15    1.93    2.94
   2   3  15    4.46    6.25
  -2  -3 -15    2.60    3.16
   2   3  15    5.23    4.34
   2   3  15   -0.69    3.50
  -2  -3 -15   -0.23    4.19
  -2   3  15    0.14    2.96
  -2  -3 -16    4.82    2.94
   2  -3 -16    7.88    6.47
  -2   3  16    3.95    3.47
  -2   3  16    3.92    3.45
   2   3  16    6.77    4.35
  -2  -3 -16    5.75    3.71
   2   3  16    3.86    4.08
   2   3  16    3.83    3.35
  -2  -3 -16    1.75    2.32
  -2   3  16    1.75    3.89
   2  -3 -17    3.51    3.30
  -2   3  17    0.08    1.08
   2   3  17    0.49    2.86
  -2  -3 -17    0.30    1.43
   2   3  17    1.79    1.73
   2   3  17    0.16    1.03
  -2   3  17    0.26    1.04
   2  -3 -18    1.99    1.55
  -2   3  18    0.56    1.05
   2   3  18    3.49    3.51
  -2  -3 -18    1.18    2.44
  -2   3  18    0.85    1.03
  -3  -3  18    3.71    2.59
   3  -3  18    1.41    2.53
   3  -3  18    1.07    1.24
  -3  -3  18    0.81    1.57
  -3  -3  17    5.86    3.71
  -3   3 -17    0.71    1.75
   3  -3  17    5.27    4.36
   3  -3  17    5.42    4.20
   3  -3  17    4.60    4.28
  -3  -3  17    3.56    4.02
  -3  -3  16   13.27    6.13
  -3   3 -16    8.04    5.77
   3  -3  16    6.17    3.68
   3  -3  16    7.61    6.72
   3  -3  16    6.70    6.62
  -3  -3  16    6.45    4.52
  -3  -3  15   18.76    8.37
  -3   3 -15   11.54    6.22
  -3  -3  15    0.18    1.38
   3  -3  15   12.91    4.89
   3  -3  15    0.72    1.64
   3  -3  15   12.93    6.78
   3  -3  15    8.72    5.48
   3  -3  15    7.29    4.78
  -3  -3  15    9.80    5.86
   3  -3  14    2.52    2.74
  -3  -3  14    4.15    4.63
  -3  -3  14    2.80    2.79
   3  -3  14    7.39    4.71
   3  -3  14    4.10    2.41
   3  -3  14    5.15    6.79
   3  -3  14    5.36    5.83
   3  -3  14    5.34    4.46
  -3  -3  14   10.32    4.56
   3  -3  13   54.74   29.75
  -3   3 -13   95.71   12.81
   3   3 -13   34.97   16.63
   3  -3  13   63.42   13.13
  -3  -3  13   88.81   33.30
  -3  -3  13   67.48    9.24
   3  -3  13   61.10    8.97
   3  -3  13   65.72   17.50
   3  -3  13   59.54   11.22
   3  -3  13   43.38   13.43
  -3  -3  13   63.52   16.69
   3  -3  12  216.18   28.66
  -3   3 -12  243.08   29.08
  -3  -3  12  123.25   43.43
   3  -3  12  160.00   37.73
  -3  -3  12  227.78   48.08
  -3  -3  12  176.94   21.30
   3  -3  12  167.54   21.39
   3  -3  12  195.93   23.77
   3  -3  12  174.13   51.61
   3  -3  12  175.38   24.47
   3  -3  12  138.39   32.54
   3   3 -11   57.98    9.20
  -3  -3  11  100.50   17.28
   3  -3  11   85.11   34.67
  -3   3 -11   86.44   15.72
  -3  -3  11   59.76   17.67
   3  -3  11   62.24   23.14
  -3  -3  11   77.87   30.91
  -3  -3  11   56.21   10.04
   3  -3  11   53.34   16.56
   3  -3  11   60.48   10.71
   3  -3  11   43.02   10.55
   3  -3  11   46.79   13.51
   3  -3  11   36.85   16.38
  -3  -3  11   38.99    9.42
   3   3 -10  181.66   24.14
  -3  -3  10  328.76   42.77
   3  -3  10  323.23   40.56
  -3   3 -10  328.76   42.70
  -3  -3  10  205.00   36.18
   3  -3  10  208.42   28.70
  -3  -3  10  231.84   30.96
  -3  -3  10  195.60   25.26
   3  -3  10  197.21   26.68
   3  -3  10  164.17   23.09
   3  -3  10  178.91   25.09
   3  -3  10  166.91   42.26
  -3  -3  10  155.90   21.93
   3   3  -9   37.91    8.40
  -3  -3   9   55.81   22.71
   3  -3   9   63.27   15.53
  -3   3  -9   53.73   11.11
  -3  -3   9   45.39   12.54
   3  -3   9   44.62   18.39
  -3  -3   9   56.11   21.29
  -3  -3   9   35.48    7.55
   3  -3   9   35.15   11.91
  -3   3  -9   34.14   14.68
   3  -3   9   34.21    8.38
   3  -3   9   23.87    6.66
  -3  -3   9   15.67    6.19
   3  -3   9   32.08   10.72
  -3  -3   9   26.33    7.00
   3   3  -8   94.38   15.65
  -3  -3   8  146.53   26.17
   3  -3   8  157.96   29.09
  -3   3  -8  161.38   25.13
  -3  -3   8   98.58   26.49
   3  -3   8  120.60   31.08
  -3  -3   8  133.21   25.70
   3  -3   8   95.61   17.51
  -3   3  -8   78.44   13.49
   3  -3   8   48.05    8.32
   3  -3   8   95.62   16.04
  -3  -3   8   54.80   18.23
   3  -3   8  109.97   27.22
  -3  -3   8  118.02   10.80
   3   3  -7 1269.20   58.10
  -3  -3   7 1844.61   81.43
   3  -3   7 1743.49   78.57
  -3   3  -7 1785.00   80.25
  -3  -3   7 1304.16   59.32
   3  -3   7 1190.84   55.80
  -3  -3   7 1328.90   60.86
   3  -3   7  996.40   46.55
   3  -3   7 1001.92   47.55
   3  -3   7 1019.93   48.60
  -3  -3   7  792.15   37.58
   3  -3   7  989.61   47.62
  -3  -3   6  925.26   42.51
   3  -3   6  824.56   41.04
  -3   3  -6  881.92   42.47
   3  -3   6  612.38   32.34
   3  -3   6  483.50   25.28
   3  -3   6  482.68   25.27
   3  -3   6  481.83   31.11
  -3  -3   5  642.07   23.76
   3  -3   5  565.20   24.08
  -3   3  -5  640.04   26.12
  -3  -3   4  552.32   68.64
  -3   3  -4  461.96   56.58
  -3  -3   4  488.15   38.76
   3  -3   4  455.17   36.65
  -3   3  -4  446.77   37.03
  -3   3  -3   66.93    3.64
  -3  -3   3   91.23    6.42
  -3  -3   3   70.73    4.72
   3  -3   3   72.37    6.29
  -3  -3   3   74.67    4.08
  -3   3  -3   80.25    6.98
  -3   3  -2 1171.37   22.33
  -3  -3   2 1254.75   22.65
  -3   3  -2 1235.71  151.44
  -3   3  -1  463.83   36.56
  -3  -3   1  553.93   68.59
   3   3  -1  266.15   21.48
  -3  -3   1  460.87   35.79
  -3   3  -1  324.90   27.48
  -3  -3   0   25.91    4.26
   3   3   0    6.30    2.24
  -3   3   0   15.07    6.06
  -3  -3   0    9.66    1.44
  -3   3   0   15.56    7.30
  -3  -3  -1  555.05   44.63
   3  -3  -1  371.19   30.07
   3   3   1  326.10   26.05
  -3   3   1  465.37   36.60
  -3   3   1  497.29   44.13
  -3  -3  -1  465.18   36.28
  -3  -3  -2 1377.00   30.01
   3  -3  -2  947.20   21.99
   3   3   2  961.83   33.16
  -3   3   2 1281.72   23.76
  -3   3   2 1378.14   30.57
  -3  -3  -2 1291.02  157.26
  -3  -3  -3   85.49   12.94
   3  -3  -3   44.52    5.08
   3   3   3   52.65    4.81
  -3   3   3   68.32    4.42
  -3   3   3   75.90    6.93
  -3  -3  -3   66.05    4.19
  -3  -3  -4  527.95   42.86
   3  -3  -4  319.34   27.37
  -3   3   4  487.94   38.63
   3   3   4  374.16   30.48
  -3   3   4  486.59   42.70
  -3  -3  -4  451.17   36.14
  -3  -3  -5  670.79   26.83
  -3   3   5  647.04   23.64
   3   3   5  494.90   21.77
  -3   3   5  602.00   25.32
  -3   3   5  339.70   24.49
  -3  -3  -5  360.43   16.71
  -3  -3  -6  973.66   45.81
   3  -3  -6  489.37   26.17
  -3   3   6  878.67   39.89
   3   3   6  650.81   33.73
  -3   3   6  815.50   40.17
  -3   3   6  605.97   30.85
  -3  -3  -6  622.94   30.83
  -3   3   6  526.12   26.67
  -3  -3  -6  491.40   31.87
  -3   3   6  442.32   26.83
  -3  -3  -6  457.79   26.93
  -3   3   6  427.95   22.95
  -3  -3  -7 1934.66   85.91
   3  -3  -7 1043.98   50.28
  -3   3   7 1778.11   77.59
   3   3   7 1488.03   67.21
  -3   3   7 1620.35   75.42
   3  -3  -7  733.81   36.51
  -3   3   7 1278.19   60.69
  -3  -3  -7 1368.67   63.24
  -3   3   7 1121.30   52.29
   3   3   7  876.86   41.29
  -3  -3  -7 1053.16   51.21
   3  -3  -7  905.59   47.52
  -3   3   7 1017.55   49.02
  -3  -3  -7 1044.62   49.62
  -3   3   7  950.37   45.50
  -3  -3  -8  154.85   23.09
   3  -3  -8   90.95   15.66
  -3   3   8  170.53   24.99
   3   3   8  119.82   19.13
  -3   3   8  137.96   22.14
   3  -3  -8   78.82   16.88
  -3   3   8  106.69   22.67
  -3  -3  -8  124.72   19.34
  -3   3   8  110.56   28.04
   3   3   8   79.89   13.03
  -3  -3  -8  106.46   21.51
   3  -3  -8   69.51   22.19
   3   3   8   84.76   15.20
  -3   3   8  112.26   26.77
  -3  -3  -8   96.73   15.46
  -3   3   8   94.15   17.27
  -3  -3  -9   69.39   13.01
   3  -3  -9   37.82    9.33
  -3   3   9   58.71   10.89
   3   3   9   51.39   10.57
  -3   3   9   57.29   21.67
   3  -3  -9   29.97    7.74
  -3   3   9   47.83   16.15
  -3  -3  -9   39.91    8.71
  -3   3   9   37.55   12.51
   3   3   9   26.81    6.26
  -3  -3  -9   34.98   13.71
   3  -3  -9   26.87    7.71
   3   3   9   28.60    8.43
  -3   3   9   35.75   12.16
  -3  -3  -9   23.51    6.57
  -3   3   9   21.15    6.71
  -3  -3 -10  379.82   47.46
   3  -3 -10  257.59   34.51
  -3   3  10  330.00   41.24
   3   3  10  262.01   33.52
   3  -3 -10  183.37   24.96
  -3   3  10  248.78   44.86
  -3  -3 -10  245.64   32.55
  -3   3  10  197.50   28.09
   3   3  10  150.06   21.05
  -3  -3 -10  169.64   28.33
   3  -3 -10  151.93   29.42
   3   3  10  159.80   22.58
   3   3  10  144.47   21.19
  -3   3  10  192.54   47.17
  -3  -3 -10  160.23   22.26
  -3   3  10  135.33   19.94
  -3  -3 -11  114.24   13.00
  -3   3  11  101.02   12.34
   3   3  11   79.81   14.86
   3  -3 -11   56.94   12.41
  -3  -3 -11   72.94   14.69
  -3   3  11   72.86   20.88
  -3   3  11   51.67   10.32
   3   3  11   38.02    8.54
  -3  -3 -11   56.05   19.69
   3  -3 -11   42.09    8.74
   3   3  11   43.87   12.04
   3   3  11   37.77   13.73
  -3  -3 -11   35.50    8.57
  -3   3  11   37.04    7.57
  -3  -3 -12  293.26   32.98
   3   3  12  175.32   21.03
   3  -3 -12  163.73   19.81
  -3  -3 -12  214.23   25.11
   3  -3 -12  161.28   21.29
  -3   3  12  191.92   44.79
  -3   3  12  160.89   19.36
   3   3  12  131.21   22.78
  -3  -3 -12  167.63   34.79
   3  -3 -12  112.77   14.17
  -3  -3 -12  155.78   20.21
  -3   3  12  130.27   18.13
  -3  -3 -13   89.55    9.43
   3  -3 -13   85.36   10.48
   3   3  13   77.73    9.31
   3  -3 -13   55.77   24.21
  -3  -3 -13   91.31   10.99
   3  -3 -13   70.14   11.26
  -3   3  13   79.68   15.53
  -3   3  13   60.91    8.96
   3   3  13   62.75    9.96
  -3  -3 -13   57.79   11.54
   3   3  13   60.72   11.10
   3   3  13   69.22   17.26
  -3  -3 -13   50.03    8.57
  -3   3  13   56.45   16.30
  -3  -3 -14    5.76    5.02
   3  -3 -14    6.00    4.20
  -3   3  14    4.42    3.18
   3   3  14    6.60    5.98
  -3  -3 -14    4.90    5.22
   3   3  14    2.86    4.65
   3   3  14    3.94    5.84
  -3  -3 -14    4.22    5.88
  -3   3  14    3.20    3.84
  -3  -3 -15   20.43    4.36
   3  -3 -15   19.81    9.51
  -3   3  15   14.12    5.19
   3   3  15   13.80    6.16
  -3  -3 -15   14.37    7.39
   3   3  15   11.63    6.26
   3   3  15    6.55    5.23
  -3  -3 -15    8.25    4.39
  -3   3  15    8.60    5.31
   3  -3 -16   11.65    6.79
  -3   3  16    9.74    6.16
   3   3  16    8.14    5.23
  -3  -3 -16    5.23    4.02
   3   3  16    5.15    4.62
   3   3  16    4.89    4.65
  -3  -3 -16    1.79    1.91
  -3   3  16    5.38    3.98
   3  -3 -17    4.09    2.83
  -3   3  17    3.22    3.01
   3   3  17    3.59    4.03
  -3  -3 -17    2.98    3.22
   3   3  17    2.49    3.62
   3   3  17    2.20    3.51
  -3   3  17    0.98    1.86
   3  -3 -18    2.00    1.75
   3   3  18    1.45    1.80
   3   3  18    1.24    1.29
   3   3  18    1.16    1.26
  -3   3  18    1.75    1.52
  -4  -3  17    4.77    3.48
  -4   3 -17    0.60    1.24
   4  -3  17    1.08    1.21
   4  -3  17    1.55    2.81
   4  -3  17    2.52    1.96
  -4  -3  17    0.62    1.71
  -4  -3  16    2.70    3.50
  -4   3 -16    0.08    1.14
   4  -3  16    2.05    2.91
   4  -3  16    2.70    3.95
   4  -3  16    1.39    3.40
  -4  -3  16    2.12    2.99
  -4  -3  15    3.97    3.09
  -4   3 -15    1.78    3.40
   4  -3  15    0.86    1.93
   4  -3  15    2.89    2.52
   4  -3  15    7.48    6.97
   4  -3  15   -0.86    3.75
  -4  -3  15    2.91    2.04
   4   3 -14    1.96    3.52
  -4  -3  14   -0.26    3.95
  -4   3 -14    1.15    3.85
   4  -3  14    1.10    4.82
   4  -3  14    5.22    6.05
   4  -3  14    3.88    6.84
   4  -3  14    4.00    6.98
  -4  -3  14    0.49    2.09
  -4  -3  13   12.12    7.91
  -4  -3  13   24.13    9.96
  -4   3 -13   15.90    7.08
   4  -3  13   14.08    4.49
   4  -3  13   13.15    5.79
   4  -3  13   15.41    7.79
   4  -3  13   13.29    5.62
  -4  -3  13   12.35    6.86
   4   3 -12    4.91    4.49
   4  -3  12    3.70    7.24
  -4   3 -12    7.85   10.46
  -4  -3  12    9.48    6.32
  -4  -3  12   11.89    7.01
  -4   3 -12    7.33    5.94
   4  -3  12    4.78    4.37
   4  -3  12    4.88    4.55
   4  -3  12    5.23    7.47
   4  -3  12    0.75    8.31
  -4  -3  12    4.81    4.52
   4   3 -11    5.36    6.31
   4  -3  11    3.51    4.40
  -4   3 -11    5.65    5.72
  -4  -3  11    3.43    3.77
  -4  -3  11    1.46    4.29
  -4   3 -11    0.60    5.94
   4  -3  11    0.27    3.67
   4  -3  11    3.09    5.65
   4  -3  11    3.69    5.99
   4  -3  11    2.68    7.51
  -4  -3  11    4.62    4.32
  -4  -3  11    2.34    4.43
   4   3 -10  113.37   12.77
   4  -3  10  167.51   26.70
  -4   3 -10  188.01   20.21
  -4  -3  10  163.29   33.67
  -4  -3  10  148.20   15.30
  -4   3 -10  130.73   17.81
   4  -3  10  109.07   11.58
   4  -3  10  137.16   15.46
   4  -3  10   99.20   12.58
   4  -3  10   99.68   14.63
  -4  -3  10   72.81   18.82
  -4  -3  10  109.85   13.06
   4   3  -9  123.45   18.58
   4  -3   9  173.02   26.44
  -4   3  -9  195.17   49.31
  -4  -3   9  149.31   25.00
  -4  -3   9  173.29   38.62
   4  -3   9  129.24   18.04
   4  -3   9  164.92   23.56
   4  -3   9  120.22   18.39
   4  -3   9   63.02   10.20
   4  -3   9  112.60   17.38
  -4  -3   9   97.68   22.96
  -4  -3   9  133.22   23.58
   4   3  -8  172.19   17.47
   4  -3   8  233.00   22.87
  -4   3  -8  259.04   25.37
  -4  -3   8  203.33   19.53
  -4  -3   8  220.96   28.99
  -4  -3   8  205.95   20.88
  -4   3  -8  200.50   21.57
   4  -3   8  136.30   14.99
   4  -3   8  205.77   20.58
   4  -3   8  140.51   15.42
   4  -3   8   97.00   11.33
   4  -3   8  138.49   15.72
  -4  -3   8  126.82   26.77
  -4  -3   8  149.16   15.72
   4   3  -7   44.11   10.10
   4  -3   7   53.67   18.95
  -4   3  -7   66.17   13.86
  -4  -3   7   55.85   19.95
  -4  -3   7   65.27   19.09
  -4  -3   7   54.99   10.50
  -4   3  -7   50.40   12.44
   4  -3   7   61.49   11.45
   4  -3   7   34.39    7.63
   4  -3   7   27.53    7.09
  -4  -3   7   39.59   10.59
  -4  -3   7   44.97   11.77
  -4  -3   6  255.57   36.95
   4  -3   6  228.81   32.94
  -4   3  -6  234.55   34.33
  -4  -3   6  180.16   26.61
  -4  -3   6  182.34   29.70
  -4  -3   6  181.88   28.24
  -4   3  -6  157.50   24.34
   4  -3   6  167.09   26.78
   4  -3   6  117.84   18.00
   4  -3   6   89.69   14.47
   4  -3   6  114.46   17.64
  -4  -3   6  126.06   26.97
  -4  -3   6  119.34    9.59
  -4  -3   5   73.37   28.00
   4  -3   5   53.91   13.24
  -4   3  -5   74.49   13.81
  -4  -3   5   67.71   11.22
  -4  -3   5   71.55   11.48
  -4   3  -5   91.21   14.58
   4  -3   5   98.32   14.98
   4  -3   5   87.83   13.04
   4  -3   5   82.93   12.38
  -4  -3   5   92.84   13.90
  -4  -3   4   54.84   10.00
   4  -3   4   39.55    6.61
  -4  -3   4   48.40    9.81
  -4   3  -4   60.78   13.31
  -4  -3   4   48.45   15.13
  -4  -3   4   35.82    9.79
  -4   3  -4   37.25   12.99
   4  -3   4   34.96    7.08
   4  -3   4   22.85    4.64
  -4   3  -3  630.29   22.73
  -4  -3   3  746.41   36.20
   4  -3   3  582.19   21.27
  -4   3  -3  780.67   32.26
  -4  -3   3  630.52   27.82
  -4   3  -3  610.18   25.46
  -4   3  -2  526.69   19.86
  -4  -3   2  627.19   25.93
  -4  -3   2  577.36   20.37
  -4   3  -2  602.71   25.56
   4  -3   2  385.74   30.18
  -4   3  -1  516.66   20.07
  -4  -3   1  610.46   25.12
  -4  -3   1  596.70   20.97
  -4   3  -1  665.06   27.29
   4  -3   1  459.96   24.72
  -4   3   0   23.87   11.03
  -4  -3   0   30.63   14.69
  -4  -3   0   26.13    2.94
  -4   3   0   24.69    5.77
  -4  -3   0   21.74    6.43
  -4  -3   0   28.06    4.47
  -4  -3  -1  617.45   24.98
   4  -3  -1  443.20   18.76
  -4   3   1  641.82   26.43
  -4  -3  -1  605.11   22.04
  -4  -3  -1  469.59   20.00
  -4  -3  -2  656.51   26.44
   4  -3  -2  451.02   19.13
   4   3   2  441.66   34.94
  -4   3   2  627.99   26.40
  -4  -3  -2  577.55   20.87
  -4   3   2  414.88   18.77
  -4  -3  -2  434.90   55.65
  -4  -3  -2  440.28   36.52
  -4  -3  -3  778.44   30.79
   4  -3  -3  475.38   20.91
   4   3   3  547.40   21.28
  -4   3   3  758.04   29.95
  -4  -3  -3  744.25   26.70
  -4   3   3  530.46   25.14
  -4  -3  -3  526.18   24.26
  -4  -3  -3  629.89   25.61
  -4   3   3  581.30   32.34
   4  -3  -3  313.59   14.63
  -4   3   3  495.55   22.99
  -4  -3  -4   53.23    9.08
   4  -3  -4   34.18    6.93
   4   3   4   36.98    6.15
  -4   3   4   50.10    9.16
  -4  -3  -4   49.32   15.58
  -4   3   4   39.03   13.66
  -4  -3  -4   37.15    7.19
  -4   3   4   32.18    9.39
  -4  -3  -4   40.34   11.97
  -4   3   4   41.84   10.01
   4  -3  -4   21.22    4.52
  -4  -3  -4   18.84    6.37
  -4   3   4   26.86    7.54
  -4  -3  -4   26.28    5.59
  -4  -3  -5   67.94   11.20
   4  -3  -5   35.06    8.02
   4   3   5   52.03    8.42
  -4   3   5   69.09   14.63
  -4  -3  -5   62.47   16.96
  -4   3   5   59.60   21.42
  -4  -3  -5   54.98    9.06
  -4   3   5   49.07   16.34
  -4  -3  -5   72.26   19.43
  -4   3   5   61.54   12.45
  -4  -3  -5   58.38   15.97
   4  -3  -5   44.35    8.87
  -4  -3  -5   52.24   13.50
  -4   3   5   72.14   27.09
  -4  -3  -5   83.20   13.01
  -4   3   5   92.56   24.96
  -4  -3  -6  272.45   38.83
   4  -3  -6  152.32   24.34
   4   3   6  205.77   29.26
  -4   3   6  245.69   37.56
  -4  -3  -6  239.72   33.96
  -4   3   6  189.02   16.17
  -4  -3  -6  175.68   25.35
  -4   3   6  177.48   28.59
  -4  -3  -6  186.94   27.53
  -4   3   6  159.32   25.09
  -4  -3  -6  143.84   34.45
   4  -3  -6   86.65   23.85
   4   3   6  107.01   16.75
  -4  -3  -6   88.19   19.63
  -4   3   6  132.58   34.62
  -4  -3  -6  122.21   19.08
  -4   3   6  136.35   31.81
  -4  -3  -7   81.84   14.47
   4  -3  -7   44.91   11.17
   4   3   7   55.33   11.85
  -4   3   7   82.78   27.72
  -4  -3  -7   65.40   11.95
  -4  -3  -7   48.57    9.32
  -4   3   7   57.78   18.76
  -4  -3  -7   57.45   11.02
  -4   3   7   60.25   20.25
   4   3   7   26.37    6.44
  -4  -3  -7   53.07   13.19
   4  -3  -7   29.83    9.98
   4   3   7   46.76    9.09
  -4  -3  -7   31.87    8.78
  -4   3   7   53.14   14.63
  -4  -3  -7   44.04    9.30
  -4   3   7   49.64   14.50
  -4  -3  -8  282.34   48.38
   4  -3  -8  145.01   16.65
   4   3   8  209.01   19.50
  -4   3   8  249.97   23.87
  -4  -3  -8  239.25   22.17
   4  -3  -8  101.88   12.69
  -4   3   8  213.84   54.50
  -4  -3  -8  192.39   18.54
  -4   3   8  194.73   27.48
   4   3   8  118.30   12.61
  -4  -3  -8  162.48   29.74
   4  -3  -8   92.66   32.44
   4   3   8  130.60   23.71
  -4  -3  -8   66.35   23.96
  -4   3   8  148.24   18.67
  -4  -3  -8  134.85   14.60
  -4   3   8  164.72   37.37
  -4  -3  -9  211.99   28.57
   4  -3  -9  127.03   19.98
   4   3   9  153.57   20.64
  -4   3   9  188.45   33.66
  -4  -3  -9  198.91   26.76
   4  -3  -9  110.31   29.09
  -4   3   9  152.95   45.26
  -4  -3  -9  170.34   23.74
  -4   3   9  149.53   23.67
   4   3   9  100.83   14.48
  -4  -3  -9  148.84   28.96
   4  -3  -9   85.33   25.63
   4   3   9  100.07   15.89
   4   3   9   96.69   15.68
  -4   3   9  147.56   34.95
  -4  -3  -9  115.97   17.31
  -4   3   9  136.66   26.70
  -4  -3 -10  239.16   21.47
   4  -3 -10  153.83   16.57
   4   3  10  154.48   15.71
  -4   3  10  164.27   49.14
  -4  -3 -10  195.23   18.45
   4  -3 -10  112.16   13.31
  -4   3  10  183.13   48.96
  -4  -3 -10  156.84   16.06
  -4   3  10  147.75   15.73
   4   3  10   89.24   10.42
  -4  -3 -10  132.81   31.08
   4   3  10   95.17   13.37
   4   3  10   86.11   14.58
  -4   3  10  139.71   34.90
  -4  -3 -10   91.74   11.66
  -4   3  10   98.35   13.78
  -4  -3 -11    2.56    6.27
   4  -3 -11    3.91    8.94
   4   3  11    1.26    4.35
  -4  -3 -11    5.53    6.70
   4  -3 -11    4.42    4.07
  -4   3  11    9.30    8.25
  -4  -3 -11    1.50    4.63
  -4   3  11    4.24    4.72
  -4  -3 -11    0.62    8.24
   4   3  11   -1.76    5.90
   4   3  11    0.49    5.45
  -4   3  11    4.89    5.19
  -4  -3 -11    1.26    4.28
  -4   3  11    4.01    4.20
  -4  -3 -12   12.01    7.38
   4  -3 -12    8.11    6.65
   4   3  12    4.07    5.39
  -4  -3 -12    6.92    6.65
   4  -3 -12    2.69    5.63
  -4  -3 -12    5.53    5.85
   4  -3 -12    6.42    6.97
  -4   3  12    8.16    5.09
   4   3  12    4.06    5.00
  -4  -3 -12    7.31    5.11
   4   3  12    9.70    9.78
   4   3  12    6.15    6.48
  -4  -3 -12    5.60    5.87
  -4   3  12    4.85    6.32
   4  -3 -13   22.07    6.71
  -4  -3 -13   21.01    5.53
   4  -3 -13   23.75    8.81
  -4   3  13   22.42   10.34
   4   3  13   10.87    5.54
  -4  -3 -13   18.06    8.32
   4   3  13    8.29    7.35
   4   3  13   10.02    6.86
  -4  -3 -13   10.77    6.58
  -4   3  13    7.58    5.97
   4  -3 -14    4.26    2.88
  -4  -3 -14    1.52    2.09
  -4   3  14    2.17    4.42
  -4  -3 -14   -0.50    4.23
   4   3  14    0.70    4.51
   4   3  14    0.29    4.37
  -4  -3 -14    2.23    5.84
  -4   3  14    1.36    4.16
   4  -3 -15    1.22    3.72
  -4   3  15    1.15    2.35
   4   3  15    0.94    1.75
  -4  -3 -15    4.19    5.01
   4   3  15    1.71    3.80
   4   3  15    1.38    3.79
  -4  -3 -15    2.68    2.64
  -4   3  15    1.09    3.06
   4  -3 -16    3.01    4.56
  -4   3  16    0.54    1.43
   4   3  16    0.60    0.89
  -4  -3 -16    0.22    2.38
   4   3  16    1.72    3.72
   4   3  16   -0.14    3.23
  -4   3  16    2.08    2.86
   4  -3 -17    4.43    2.68
  -4   3  17    0.39    1.59
   4   3  17    0.63    1.65
   4   3  17    1.12    3.07
   4   3  17   -0.04    2.48
   4   3  17    0.48    2.49
  -4   3  17    1.23    1.52
  -5  -3  16    0.53    1.26
   5  -3  16   -0.13    0.78
   5  -3  16    2.04    2.75
   5  -3  16    1.34    2.51
  -5  -3  16    0.72    1.01
  -5  -3  15    3.25    2.99
  -5   3 -15    0.85    1.32
   5  -3  15    1.48    1.76
   5  -3  15    5.22    4.46
   5  -3  15    3.94    5.10
  -5  -3  15    1.37    2.00
   5   3 -14   28.31    7.42
  -5  -3  14   39.57   16.43
  -5   3 -14   17.33   13.09
   5  -3  14   18.72    6.18
   5  -3  14   26.10    8.23
   5  -3  14   14.57    4.82
  -5  -3  14   10.48    4.36
  -5  -3  13   40.55   18.76
  -5  -3  13   61.50   16.43
  -5   3 -13   40.87   11.61
   5  -3  13   28.74   14.79
   5  -3  13   35.47   11.43
   5  -3  13   26.71    9.47
  -5  -3  13   20.96    9.85
  -5  -3  12   94.50   30.66
  -5  -3  12  113.51   34.56
  -5   3 -12   96.66   16.35
   5  -3  12   93.51   15.88
   5  -3  12   77.05   13.17
   5  -3  12   76.97   20.26
  -5  -3  12   57.16   11.77
   5   3 -11   37.34    9.56
  -5   3 -11   63.69   15.30
  -5  -3  11   62.53   16.63
  -5  -3  11   72.50   10.03
  -5   3 -11   64.40   12.18
   5  -3  11   52.46   17.49
   5  -3  11   49.29   12.27
   5  -3  11   50.68   13.86
  -5  -3  11   30.09   11.24
  -5  -3  11   49.51    9.99
   5   3 -10  267.12   32.08
  -5   3 -10  411.72   53.51
  -5  -3  10  375.72   49.74
  -5  -3  10  412.62   88.17
  -5   3 -10  355.93   42.47
   5  -3  10  350.48   71.21
   5  -3  10  251.67   38.31
   5  -3  10  143.98   18.38
   5  -3  10  250.25   51.52
  -5  -3  10  214.31   52.17
  -5  -3  10  287.98   34.25
   5   3  -9    2.27    3.07
  -5   3  -9    4.98    5.51
  -5  -3   9   12.67    8.37
  -5  -3   9   12.57    6.16
  -5  -3   9   13.52    6.72
   5  -3   9    9.73    6.25
   5  -3   9    7.35    5.21
   5  -3   9    3.17    3.88
   5  -3   9    7.69    6.30
  -5  -3   9   13.58    5.44
  -5  -3   9    5.93    3.77
   5   3  -8   15.04    6.44
  -5   3  -8   17.46    7.52
  -5  -3   8   20.58    6.81
  -5  -3   8   33.19   12.51
  -5  -3   8   24.71   10.03
  -5   3  -8   17.49    7.80
   5  -3   8   20.71    8.46
   5  -3   8   12.46    6.11
   5  -3   8    8.21    4.66
   5  -3   8   12.34    5.19
  -5  -3   8   20.10    6.48
  -5  -3   8   16.30    6.33
   5   3  -7   50.25   11.10
  -5   3  -7   62.98   16.20
  -5  -3   7   64.76   18.09
  -5  -3   7   69.18   26.11
  -5  -3   7   66.65   25.28
  -5   3  -7   61.87   17.67
   5  -3   7   64.93   22.86
   5  -3   7   38.90    9.51
   5  -3   7   27.81    9.10
   5  -3   7   35.75    9.11
  -5  -3   7   42.01   13.34
  -5  -3   7   34.46    8.55
  -5   3  -6  290.70   33.65
  -5  -3   6  232.03   22.43
  -5  -3   6  246.98   23.89
  -5  -3   6  227.50   31.68
   5  -3   6  253.47   29.34
   5  -3   6  159.13   15.87
   5  -3   6  159.39   16.25
  -5  -3   6  221.08   40.56
  -5  -3   6  180.39   17.30
  -5  -3   5   39.44   17.23
  -5   3  -5   34.03   12.93
  -5  -3   5   28.86   12.85
  -5  -3   5   24.03   12.00
  -5  -3   5   17.94    5.76
  -5   3  -5   14.65    6.16
   5  -3   5   11.69    7.23
   5  -3   5    7.29    3.51
  -5  -3   5    5.48    3.94
   5  -3   5    9.19    3.51
  -5  -3   5   12.09    6.80
  -5  -3   5   10.13    4.28
  -5  -3   4   51.95   21.50
  -5   3  -4   51.09   10.61
  -5  -3   4   43.39   12.92
  -5  -3   4   45.71   13.58
  -5   3  -4   36.19   10.42
   5  -3   4   50.78   15.36
  -5  -3   4   18.30    8.67
   5  -3   4   23.62    5.08
  -5  -3   4   42.09   10.27
  -5  -3   3 1566.91   82.69
  -5   3  -3 1502.69   74.56
  -5  -3   3 1182.60   59.39
  -5  -3   3 1250.67   64.92
  -5  -3   3 1184.12   58.13
  -5   3  -3 1203.71   61.18
   5  -3   3 1031.23  152.00
  -5  -3   3  779.70  114.46
  -5   3  -3  744.45   38.78
  -5  -3   3  963.45  141.36
  -5   3  -2  227.13   32.31
  -5  -3   2  251.71   36.48
  -5   3  -2  240.57   40.63
  -5   3  -2  139.14   22.21
  -5  -3   2  193.73   28.53
  -5  -3   2  199.97   29.84
  -5   3  -2  182.65   27.50
   5  -3   2  158.61   14.39
  -5  -3   2  130.07   24.20
  -5   3  -2  114.67   24.55
  -5  -3   2  185.18   25.55
  -5   3  -1  436.71   24.35
  -5   3  -1  491.85   28.54
  -5   3  -1  298.22   17.95
  -5  -3   1  339.84   23.36
  -5  -3   1  408.40   25.25
  -5   3  -1  351.07   25.24
   5  -3   1  310.00   44.49
  -5   3  -1  215.60   18.98
  -5  -3   1  299.71   20.09
  -5  -3   0  830.85   44.10
  -5   3   0  818.11   44.46
  -5   3   0  552.69   39.95
  -5  -3   0  626.77   34.48
  -5   3   0  492.76   30.36
  -5  -3   0  640.95   36.73
  -5   3   0  649.40   35.38
   5  -3   0  499.92   30.06
  -5  -3   0  465.67   28.78
  -5   3   0  479.02   33.50
  -5  -3   0  593.06   33.12
  -5  -3  -1  474.83   27.35
   5  -3  -1  348.44   21.02
  -5   3   1  446.97   26.55
  -5   3   1  309.61   28.91
  -5  -3  -1  332.51   21.97
  -5   3   1  278.76   28.47
  -5  -3  -1  339.80   21.21
  -5   3   1  362.32   22.61
   5  -3  -1  238.79   16.33
  -5  -3  -1  225.69   22.32
  -5   3   1  244.26   17.23
  -5  -3  -1  292.75   19.64
  -5  -3  -2  257.93   37.00
   5  -3  -2  179.04   26.19
  -5   3   2  256.23   37.28
  -5   3   2  174.95   25.73
  -5  -3  -2  201.92   31.41
  -5   3   2  178.20   26.89
  -5  -3  -2  192.00   28.44
  -5   3   2  198.12   29.38
   5  -3  -2  128.62   19.63
  -5  -3  -2  120.22   19.05
  -5   3   2  156.77   13.39
  -5  -3  -2  143.69   22.23
  -5  -3  -3 1628.09   79.52
   5  -3  -3 1029.52   52.27
  -5   3   3 1597.37   78.64
  -5  -3  -3 1126.12   61.12
  -5   3   3 1036.12   60.88
  -5  -3  -3 1190.39   64.92
  -5   3   3 1219.51   69.64
  -5  -3  -3  816.01   50.85
   5  -3  -3  735.75   39.13
  -5  -3  -3  718.51   39.42
  -5   3   3  886.31   46.08
  -5  -3  -3  929.30   53.40
  -5  -3  -4   53.94   10.36
   5  -3  -4   34.54    8.39
  -5   3   4   67.78   22.41
  -5   3   4   36.85   10.86
  -5  -3  -4   42.84   11.67
  -5   3   4   45.08   12.90
  -5  -3  -4   43.70    9.06
  -5   3   4   51.16   14.06
  -5  -3  -4   33.78   10.82
   5  -3  -4   25.22    5.98
   5   3   4   25.95    6.04
  -5  -3  -4   29.18    8.74
   5  -3  -4   15.00    4.50
  -5   3   4   40.27   11.49
  -5  -3  -4   38.25    8.67
  -5  -3  -5   30.16    7.18
   5  -3  -5   12.81    4.79
  -5   3   5   34.69   16.47
  -5   3   5   22.11    8.94
  -5  -3  -5   20.01    5.56
  -5   3   5   22.15    7.27
  -5  -3  -5   20.83    6.22
  -5   3   5   22.71    8.37
  -5  -3  -5   15.83    7.27
   5  -3  -5    9.08    4.04
   5   3   5    9.20    5.04
  -5  -3  -5   11.24    4.62
  -5   3   5   11.39    5.35
  -5  -3  -5    8.59    4.90
  -5   3   5   17.08    8.10
  -5  -3  -6  299.99   26.98
   5  -3  -6  159.59   17.28
  -5   3   6  297.15   44.08
  -5   3   6  233.62   22.81
  -5  -3  -6  206.57   22.47
  -5   3   6  228.74   39.54
  -5  -3  -6  223.27   21.52
  -5   3   6  221.62   22.05
  -5  -3  -6  188.16   44.60
   5  -3  -6  109.28   34.44
   5   3   6  134.48   16.06
  -5  -3  -6  135.08   29.71
  -5   3   6  188.71   46.63
  -5  -3  -6  169.70   17.85
  -5   3   6  209.69   23.63
  -5  -3  -7  100.42   19.31
   5  -3  -7   39.27   10.72
  -5   3   7   83.13   34.02
  -5   3   7   70.46   29.96
  -5  -3  -7   43.71   14.36
  -5   3   7   66.90   21.32
  -5  -3  -7   57.12   12.53
  -5   3   7   69.00   27.93
  -5  -3  -7   44.83   15.46
   5  -3  -7   27.44    6.70
   5   3   7   26.72    8.03
  -5  -3  -7   21.92    9.26
   5   3   7   35.25    9.38
  -5   3   7   50.50   16.26
  -5  -3  -7   41.81   11.01
  -5   3   7   57.74   17.65
  -5  -3  -8   37.81    9.41
   5  -3  -8   12.05    6.87
  -5   3   8   25.68   13.23
   5  -3  -8    7.25    5.98
  -5   3   8   27.49   10.76
  -5  -3  -8   23.70    6.94
  -5   3   8   25.13   11.28
  -5  -3  -8   15.67    8.68
   5  -3  -8    8.03    4.82
   5   3   8   14.18    6.01
  -5  -3  -8    7.56    4.94
   5   3   8   14.11    5.64
  -5   3   8   16.91    7.64
  -5  -3  -8   16.55    6.43
  -5   3   8    9.80    5.57
  -5  -3  -9    6.37    4.93
   5  -3  -9    5.44    7.04
  -5   3   9    8.31    6.21
   5  -3  -9    4.93    6.28
  -5   3   9    9.20    5.67
  -5  -3  -9    4.65    4.56
  -5   3   9   10.09    5.18
  -5  -3  -9    8.81    5.23
   5   3   9    6.21    4.84
   5   3   9    7.53    5.41
  -5   3   9   13.53    6.84
  -5  -3  -9    8.29    4.38
  -5   3   9    7.49    8.88
  -5  -3 -10  465.83   51.56
   5  -3 -10  309.08   37.99
  -5   3  10  462.43   51.97
   5  -3 -10  263.09   32.34
  -5   3  10  372.53   55.59
  -5  -3 -10  359.96   41.48
  -5   3  10  379.21   44.23
   5   3  10  213.52   28.29
   5   3  10  197.66   26.41
  -5   3  10  332.45   84.51
  -5  -3 -10  256.37   31.40
  -5   3  10  278.91   39.66
   5  -3 -11   38.70   12.75
   5  -3 -11   51.88   10.98
  -5   3  11   71.97   10.26
  -5  -3 -11   59.62   13.39
  -5   3  11   71.47   25.89
  -5  -3 -11   59.46   13.85
   5   3  11   28.49   10.20
   5   3  11   46.72   13.52
  -5   3  11   65.20   14.14
  -5  -3 -11   42.04   10.90
  -5   3  11   45.55   14.42
   5  -3 -12   96.48   14.66
  -5  -3 -12  106.70   14.12
  -5   3  12  126.93   17.74
  -5  -3 -12   84.37   22.85
   5   3  12   73.03   14.48
   5   3  12   49.89   11.79
  -5  -3 -12   54.18   11.16
  -5   3  12   95.17   21.53
   5  -3 -13   40.01   20.03
  -5  -3 -13   45.64    8.82
   5  -3 -13   48.15   15.28
  -5   3  13   56.63   17.39
  -5  -3 -13   46.01   15.69
   5   3  13   29.67   10.41
   5   3  13   16.05    7.06
  -5   3  13   30.51   12.10
   5  -3 -14   32.87    7.38
   5  -3 -14   30.97   10.80
  -5   3  14   34.18   12.71
  -5  -3 -14   24.51   11.82
   5   3  14   12.41    5.39
   5   3  14   10.10    5.39
  -5  -3 -14   13.18    5.30
  -5   3  14   16.51    7.60
   5  -3 -15    2.20    3.80
  -5   3  15    1.77    2.76
   5   3  15    2.88    5.34
   5   3  15    2.30    3.92
  -5   3  15    1.83    2.93
   5  -3 -16    2.46    3.53
  -5   3  16    1.19    0.94
   5   3  16    1.57    2.60
   5   3  16    6.10    6.89
   5   3  16    3.42    3.65
  -5   3  16    1.59    2.03
  -6  -3  15    4.47    2.76
   6  -3  15    1.24    1.62
   6  -3  15    0.57    1.63
   6  -3  15    1.54    2.31
  -6  -3  15    0.27    0.31
   6   3 -14    1.65    3.04
  -6  -3  14    2.30    2.90
  -6   3 -14    0.25    1.21
   6  -3  14    2.14    3.83
   6  -3  14    0.60    2.87
   6  -3  14    0.75    2.64
  -6  -3  14    0.47    0.68
  -6  -3  13   33.69   23.34
  -6  -3  13   44.02   22.08
  -6   3 -13    0.43    1.24
   6  -3  13   27.70   15.08
   6  -3  13   31.00   11.14
   6  -3  13   20.14    8.35
  -6  -3  13    0.12    0.79
  -6  -3  12   21.24   10.64
  -6  -3  12   28.60   13.83
  -6   3 -12   18.67    5.83
   6  -3  12   16.64    7.25
   6  -3  12   17.01    8.77
   6  -3  12   19.73    7.15
  -6  -3  12    0.42    0.84
  -6  -3  12    8.10    3.52
  -6  -3  11   96.35   28.98
  -6  -3  11  105.66   44.71
  -6  -3  11  113.67   42.72
  -6   3 -11   81.75   38.44
   6  -3  11   85.84   31.98
   6  -3  11   65.97   18.30
   6  -3  11   56.34   15.07
  -6  -3  11   43.57   18.95
  -6  -3  11   53.69   13.07
  -6  -3  10   14.70    7.76
  -6  -3  10   22.22    9.17
  -6  -3  10   27.30    9.63
  -6   3 -10   18.95    8.71
   6  -3  10   20.21    9.54
   6  -3  10   11.61    6.95
   6  -3  10    2.90    4.42
   6  -3  10   11.39    5.86
  -6  -3  10   12.55    7.25
  -6  -3  10    8.06    4.69
   6   3  -9   52.15    8.91
  -6   3  -9   80.14   10.45
  -6  -3   9   71.55   33.55
  -6  -3   9   86.60   31.63
  -6   3  -9   68.21   20.12
   6  -3   9   73.28   18.08
   6  -3   9   41.37   12.13
   6  -3   9   24.98    7.86
   6  -3   9   44.02   14.04
  -6  -3   9   52.48   16.07
  -6  -3   9   43.81   14.06
   6   3  -8   79.72   14.62
  -6   3  -8  121.96   20.96
  -6  -3   8  122.44   41.43
  -6  -3   8  131.92   45.40
  -6  -3   8  117.12   22.53
  -6   3  -8  103.15   27.88
   6  -3   8   91.36   30.30
   6  -3   8   50.28   10.08
   6  -3   8   39.52   10.33
   6  -3   8   58.72   17.42
  -6  -3   8   71.08   23.48
  -6  -3   8   53.37   10.73
   6   3  -7   67.12   11.06
  -6   3  -7   83.89   13.01
  -6  -3   7   87.90   29.50
  -6  -3   7   81.04   24.88
  -6  -3   7   78.61   27.66
  -6   3  -7   64.40   11.06
   6  -3   7   58.41   22.19
   6  -3   7   24.83   11.20
   6  -3   7   24.12    8.99
   6  -3   7   34.39   12.23
  -6  -3   7   58.41   16.96
  -6  -3   7   36.25   13.42
   6   3  -6  306.32   34.24
  -6   3  -6  396.22   44.88
  -6  -3   6  351.63   48.12
  -6  -3   6  354.20   38.59
  -6   3  -6  339.65   39.28
   6  -3   6  271.22   33.82
   6  -3   6  182.43   23.69
   6  -3   6  199.87   23.14
  -6  -3   6  261.96   36.69
  -6  -3   5  207.67   23.90
  -6   3  -5  206.47   19.63
  -6  -3   5  195.68   34.90
  -6  -3   5  189.99   19.27
  -6  -3   5  181.30   32.98
   6  -3   5  156.36   19.80
  -6  -3   5   72.18    8.80
   6  -3   5   97.60   19.09
  -6  -3   4   48.02   24.76
  -6   3  -4   45.68   10.84
  -6  -3   4   49.44   20.34
  -6  -3   4   62.48   23.25
  -6  -3   4   37.91   14.71
   6  -3   4   50.38   18.53
  -6  -3   4   26.46   13.92
  -6  -3   4   51.42   21.67
  -6  -3   3  171.51   25.27
  -6   3  -3  170.44   33.76
  -6  -3   3  164.10   34.83
  -6  -3   3  153.36   21.93
  -6  -3   3  144.81   34.14
  -6   3  -3  149.44   22.25
   6  -3   3  133.79   21.48
  -6  -3   3   89.23   27.78
  -6   3  -3   87.26   27.74
  -6  -3   3  171.47   46.13
  -6  -3   2  245.66   23.78
  -6   3  -2  249.07   23.75
  -6   3  -2  161.82   16.92
  -6  -3   2  175.51   20.30
  -6  -3   2  193.34   20.93
  -6   3  -2  185.88   19.79
   6  -3   2  176.32   42.11
  -6  -3   2  120.02   38.14
  -6   3  -2  128.03   17.37
  -6  -3   1   64.24   28.38
  -6   3  -1   64.71   12.96
  -6   3  -1   39.65   11.71
  -6  -3   1   62.40   19.98
  -6  -3   1   50.55   11.19
  -6   3  -1   47.50   10.36
   6  -3   1   37.53    8.12
  -6   3  -1   36.19    7.70
  -6  -3   1   44.92    9.73
  -6  -3   0  330.38   29.90
   6  -3   0  265.11   24.12
  -6   3   0  317.42   34.75
  -6   3   0  230.68   23.37
  -6  -3   0  236.20   22.63
  -6   3   0  211.31   28.04
  -6  -3   0  252.41   24.64
   6  -3   0  186.47   21.43
  -6  -3   0  183.14   45.24
  -6   3   0  178.10   23.58
  -6  -3   0  215.12   21.45
  -6  -3  -1   78.74   22.73
   6  -3  -1   47.01    8.88
  -6   3   1   57.51   10.87
  -6   3   1   51.80   17.93
  -6  -3  -1   53.15   10.84
  -6   3   1   42.94   16.91
  -6  -3  -1   55.54   10.30
  -6   3   1   56.93   10.98
   6  -3  -1   43.99   11.74
  -6  -3  -1   41.06   16.00
  -6   3   1   48.61   12.91
  -6  -3  -1   53.02   10.31
  -6  -3  -2  262.10   24.98
   6  -3  -2  169.39   17.29
  -6   3   2  250.47   23.91
  -6   3   2  193.62   19.33
  -6  -3  -2  199.41   24.88
  -6   3   2  181.92   21.65
  -6  -3  -2  193.02   20.13
  -6   3   2  212.31   29.21
   6  -3  -2  113.38   14.75
  -6  -3  -2  137.53   20.60
  -6   3   2  139.61   16.87
  -6  -3  -2  146.45   20.77
  -6  -3  -3  171.19   23.33
   6  -3  -3  119.31   18.74
  -6   3   3  178.23   32.12
  -6   3   3  125.75   18.51
  -6  -3  -3  146.50   21.59
  -6   3   3  131.10   34.63
  -6  -3  -3  146.28   21.07
  -6   3   3  157.25   28.17
   6  -3  -3   95.51   18.93
   6   3   3  103.76   15.22
  -6  -3  -3  113.91   31.64
   6  -3  -3   69.36   11.23
  -6   3   3  128.18   38.39
  -6  -3  -3  127.22   18.92
  -6  -3  -4   45.60   21.03
   6  -3  -4   29.00    8.30
  -6   3   4   56.55   21.50
  -6   3   4   43.24   15.31
  -6  -3  -4   44.21    9.91
  -6   3   4   42.38   18.21
  -6  -3  -4   46.15   16.30
  -6   3   4   42.47   11.61
   6  -3  -4   27.97    9.98
   6   3   4   36.44    8.05
   6   3   4   23.80    6.04
  -6  -3  -4   36.54   12.67
   6  -3  -4   13.87    4.41
  -6   3   4   35.43   11.15
  -6  -3  -4   40.06   10.60
  -6  -3  -5  225.60   21.21
   6  -3  -5  130.18   15.76
  -6   3   5  225.05   23.09
  -6   3   5  177.57   30.31
  -6  -3  -5  182.41   17.33
  -6   3   5  188.86   39.39
  -6  -3  -5  226.10   42.75
  -6   3   5  199.96   32.28
   6  -3  -5   97.96   10.55
   6   3   5  152.30   14.86
   6   3   5  119.50   12.02
  -6  -3  -5  139.62   29.46
   6   3   5  105.05   10.59
  -6   3   5  153.60   31.04
  -6  -3  -5  161.38   16.84
  -6   3   5  194.60   44.49
  -6  -3  -6  435.42   46.83
   6  -3  -6  214.61   25.82
  -6   3   6  416.04   45.27
  -6   3   6  330.16   37.41
  -6  -3  -6  303.19   33.46
  -6   3   6  333.97   43.26
  -6  -3  -6  309.46   35.11
  -6   3   6  325.89   36.81
  -6  -3  -6  251.02   39.24
   6  -3  -6  177.86   20.74
   6   3   6  192.63   22.48
  -6  -3  -6  209.47   40.56
   6   3   6  182.86   21.60
  -6   3   6  273.63   54.28
  -6  -3  -6  270.52   48.10
  -6   3   6  289.77   41.62
  -6  -3  -7   78.09   16.83
   6  -3  -7   45.62   10.28
  -6   3   7   76.42   25.01
  -6   3   7   82.56   31.67
  -6  -3  -7   43.15   19.22
  -6   3   7   71.44   21.66
  -6  -3  -7   71.31   14.82
  -6   3   7   65.37   12.64
  -6  -3  -7   45.03   19.41
   6   3   7   37.08    8.11
  -6  -3  -7   33.46   11.42
   6   3   7   37.42    7.95
  -6   3   7   53.57   18.02
  -6  -3  -7   49.77   10.47
  -6   3   7   50.63   11.18
  -6  -3  -8  145.89   23.62
   6  -3  -8   74.99   15.14
  -6   3   8  107.91   41.37
   6  -3  -8   70.53   17.24
  -6   3   8  115.29   34.26
  -6  -3  -8  109.57   29.11
  -6   3   8   98.95   18.33
  -6  -3  -8   87.86   25.49
   6   3   8   41.96    9.07
   6   3   8   45.76    9.89
  -6   3   8   74.97   27.19
  -6  -3  -8   73.06   20.66
  -6   3   8   75.95   16.21
  -6  -3  -9   75.43    8.56
   6  -3  -9   45.78    9.80
  -6   3   9   47.53   30.29
   6  -3  -9   41.67   11.39
  -6   3   9   74.03   20.88
  -6  -3  -9   59.23   19.22
  -6   3   9   70.75   10.58
   6   3   9   35.10   10.94
   6   3   9   38.05   12.91
  -6   3   9   48.91   13.29
  -6  -3  -9   46.35   13.40
  -6   3   9   61.43   13.16
   6  -3 -10   13.13    6.73
  -6   3  10   24.60   10.94
  -6  -3 -10   14.67    6.07
  -6   3  10   28.45   12.64
  -6  -3 -10   22.80    9.60
   6   3  10   12.99    6.98
   6   3  10    7.22    5.17
  -6   3  10   26.54    8.18
  -6  -3 -10   12.99    5.64
  -6   3  10   13.83    6.04
   6  -3 -11   87.18   20.20
  -6   3  11  121.85   45.94
  -6  -3 -11  105.63   23.06
  -6   3  11  124.66   45.92
  -6  -3 -11   82.59   33.81
   6   3  11   56.15   17.43
   6   3  11   39.96   11.19
  -6   3  11   81.59   25.86
  -6  -3 -11   55.28   16.13
  -6   3  11   64.77   17.32
   6  -3 -12   15.19    5.95
  -6  -3 -12   11.51    9.62
  -6   3  12   27.73    7.61
   6   3  12   15.39    6.59
   6   3  12   10.38    4.66
   6   3  12    9.59    4.62
  -6  -3 -12   11.25    7.76
  -6   3  12   26.74    9.63
   6  -3 -13   28.38   18.93
   6  -3 -13   34.84   12.46
  -6   3  13   52.26   16.66
   6   3  13   27.90   10.27
   6   3  13   18.97    7.82
   6   3  13   20.00    8.49
  -6  -3 -13   22.87    8.34
  -6   3  13   28.93   10.88
   6  -3 -14    0.83    2.26
   6  -3 -14    2.63    4.64
  -6   3  14    2.55    2.75
   6   3  14    1.17    3.21
   6   3  14    1.41    2.70
   6   3  14    0.88    2.78
  -6   3  14    0.31    2.74
   6  -3 -15    5.29    3.39
  -6   3  15    3.12    3.12
   6   3  15    3.34    2.73
   6   3  15    2.70    3.52
   6   3  15   -0.37    1.97
  -6   3  15    0.73    1.66
   7  -3  14    1.82    1.95
  -7  -3  13    0.37    0.72
  -7  -3  13   10.30   10.45
   7  -3  13    6.16    6.66
   7  -3  13    3.67    1.84
   7  -3  13    3.75    2.42
  -7  -3  12   15.37   14.33
  -7  -3  12   18.27   10.43
  -7   3 -12    0.44    1.32
   7  -3  12    9.29    8.84
   7  -3  12    5.51    3.60
   7  -3  12    4.14    3.51
   7   3 -11   12.58    4.46
  -7  -3  11   29.36   15.18
  -7  -3  11   27.12   12.26
  -7   3 -11    0.05    0.88
   7  -3  11   23.99   11.71
   7  -3  11   12.77    3.94
   7  -3  11    9.49    4.98
  -7  -3  10   53.31   32.80
  -7  -3  10   71.45   36.10
  -7  -3  10   63.68   32.79
  -7   3 -10   54.16   22.43
   7  -3  10   55.16   16.17
   7  -3  10   34.32    7.21
   7  -3  10   37.08    8.30
  -7  -3  10   37.99   17.81
  -7  -3   9    9.78    6.53
  -7  -3   9   16.55    5.67
  -7  -3   9   12.49    6.08
  -7   3  -9   11.76    6.47
   7  -3   9    9.25    5.97
   7  -3   9    4.85    6.64
   7  -3   9    4.96    3.74
  -7  -3   9    9.32    4.38
  -7  -3   8   59.60   18.04
  -7  -3   8   61.82   23.22
  -7  -3   8   53.25    8.00
  -7   3  -8   52.58   15.32
   7  -3   8   38.86   18.47
   7  -3   8   15.92    7.22
   7  -3   8   18.34    6.52
  -7  -3   8   35.54   11.24
  -7  -3   7   32.35   14.84
  -7  -3   7   41.64   17.09
  -7  -3   7   28.90   14.16
  -7   3  -7   33.19   11.07
   7  -3   7   28.78    8.44
   7  -3   7   16.80    7.63
  -7  -3   7   36.89   12.74
   7   3  -6   66.27    8.51
  -7   3  -6   76.38   16.37
  -7  -3   6   98.19   34.61
  -7  -3   6   89.48   33.39
  -7  -3   6   71.91   19.10
  -7   3  -6   82.61   19.08
   7  -3   6   61.77   14.90
   7  -3   6   32.28    9.17
   7   3  -5   74.72   14.50
  -7   3  -5   97.00   17.51
  -7  -3   5  128.66   43.00
  -7  -3   5   91.71   33.94
  -7   3  -5   98.49   19.75
   7  -3   5   71.30   14.86
  -7  -3   5   97.31   27.02
  -7  -3   4   68.25   13.22
  -7   3  -4   57.38   11.16
  -7  -3   4   71.17   25.75
  -7  -3   4   63.05   24.35
  -7  -3   4   38.51   10.34
  -7   3  -4   38.97    9.53
   7  -3   4   37.59   13.73
  -7  -3   4   20.03    9.30
   7  -3   4   17.56    9.84
  -7  -3   4   35.17   12.23
  -7  -3   3   44.63   28.37
  -7   3  -3   44.90   11.82
  -7  -3   3   45.97   17.01
  -7  -3   3   35.75    9.59
  -7   3  -3   51.77   17.17
   7  -3   3   30.74   11.25
  -7  -3   3   22.56    9.94
   7  -3   3   15.61    8.32
  -7   3  -3   12.67    5.80
  -7  -3   2  339.71   37.75
  -7   3  -2  336.08   37.52
  -7   3  -2  217.01   26.27
  -7  -3   2  264.55   41.35
  -7  -3   2  267.94   31.32
   7  -3   2  227.29   56.42
  -7  -3   2  176.02   46.57
  -7   3  -2  175.86   24.32
  -7  -3   2  209.10   25.81
  -7  -3   1  202.93   24.20
  -7   3  -1  204.57   24.70
  -7   3  -1  148.92   23.40
  -7  -3   1  164.56   20.96
  -7  -3   1  175.03   22.90
  -7   3  -1  194.96   43.64
   7  -3   1  119.13   16.71
  -7   3  -1  104.15   26.20
  -7  -3   1  170.95   43.08
  -7  -3   0   32.58   13.91
  -7   3   0   29.27    8.24
  -7   3   0   18.64    7.77
  -7  -3   0   25.23   10.16
  -7   3   0   14.59    5.20
  -7  -3   0   27.66    7.99
  -7   3   0   24.51    8.91
   7  -3   0   14.97    6.11
  -7  -3   0   18.74    7.64
  -7   3   0   14.12    6.49
  -7  -3   0   28.40   12.88
  -7  -3  -1  207.15   25.40
   7  -3  -1  126.20   16.14
  -7   3   1  204.74   24.72
  -7   3   1  176.77   47.15
  -7  -3  -1  188.59   50.25
  -7   3   1  146.47   31.87
  -7  -3  -1  177.52   27.81
  -7   3   1  183.97   25.98
   7  -3  -1  107.04   14.96
  -7  -3  -1  138.32   41.97
   7  -3  -1   92.13   16.83
  -7   3   1  141.91   30.95
  -7  -3  -1  121.14   17.65
  -7  -3  -2  328.56   36.42
   7  -3  -2  202.57   24.31
  -7   3   2  327.68   51.64
  -7   3   2  242.26   29.05
  -7  -3  -2  279.11   53.17
  -7   3   2  256.36   33.91
  -7  -3  -2  270.45   47.69
   7  -3  -2  152.05   18.78
  -7  -3  -2  207.08   60.87
   7  -3  -2  129.52   17.62
  -7   3   2  209.79   45.50
  -7  -3  -2  214.54   39.89
  -7  -3  -3   44.85   18.28
   7  -3  -3   23.89    6.79
  -7   3   3   40.10   17.73
  -7   3   3   40.20   17.92
  -7  -3  -3   40.34   11.86
  -7   3   3   37.99   13.81
  -7  -3  -3   49.32   19.42
  -7   3   3   30.15    8.73
   7  -3  -3    9.65    3.80
  -7  -3  -3   26.34   11.47
   7  -3  -3   16.54    7.36
  -7   3   3   18.48    7.74
  -7  -3  -3   17.51    7.20
  -7  -3  -4   52.48   25.77
   7  -3  -4   36.59    8.48
  -7   3   4   49.16   22.14
  -7   3   4   52.52   23.87
  -7  -3  -4   44.68   11.22
  -7   3   4   51.10   15.22
  -7  -3  -4   45.08   18.33
  -7   3   4   62.29   25.02
   7  -3  -4   18.47    5.01
   7   3   4   17.39    9.19
  -7  -3  -4   26.88   11.02
   7  -3  -4   13.68    4.40
  -7   3   4   29.58   12.22
  -7  -3  -4   23.34    8.17
  -7   3   4   35.39   12.37
  -7  -3  -5  108.13   18.62
   7  -3  -5   62.40   13.91
  -7   3   5  104.16   18.88
  -7   3   5  106.59   37.52
  -7  -3  -5   72.29   28.56
  -7   3   5  101.97   30.86
  -7  -3  -5   98.73   18.30
  -7   3   5  119.51   39.51
   7   3   5   50.77   22.97
  -7  -3  -5   63.43   14.62
  -7   3   5   77.75   31.31
  -7  -3  -5   76.16   16.27
  -7   3   5  102.78   25.98
  -7  -3  -6   98.78   10.00
   7  -3  -6   50.50    9.28
  -7   3   6   91.60    9.74
  -7   3   6   93.38   26.99
  -7  -3  -6   49.63   29.36
  -7   3   6  102.10   24.55
  -7  -3  -6   78.76   28.49
  -7   3   6  106.49   28.53
   7   3   6   50.53    7.84
   7   3   6   36.60    8.46
  -7   3   6   67.22   18.25
  -7  -3  -6   49.13   14.99
  -7   3   6   68.63   17.19
  -7   3   7   39.08   11.68
  -7  -3  -7   29.71   10.70
  -7   3   7   35.45    9.45
   7   3   7   21.28    7.08
   7   3   7   15.96    7.62
   7   3   7   14.96    4.92
  -7   3   7   34.05   16.46
  -7  -3  -7   29.18   12.28
   7  -3  -8   32.52    8.83
  -7   3   8   62.10   20.24
  -7  -3  -8   48.48   10.78
  -7   3   8   56.32   22.15
   7   3   8   37.69    8.76
   7   3   8   19.37    7.82
   7   3   8   13.48    4.42
  -7   3   8   35.86   13.96
  -7  -3  -8   28.85    7.97
  -7   3   8   41.84   10.65
   7  -3  -9    9.02    7.51
  -7   3   9   14.61    7.65
  -7  -3  -9    8.24    6.11
  -7   3   9   18.46   10.53
   7   3   9    7.93    4.91
   7   3   9    7.68    4.50
   7   3   9    4.74    4.49
  -7   3   9   12.82    7.53
  -7  -3  -9   10.15    6.59
  -7   3   9   11.96    6.77
   7  -3 -10   55.63   12.48
  -7   3  10   80.99   30.16
  -7  -3 -10   33.70   22.52
  -7   3  10   90.07   17.67
   7   3  10   53.05   11.99
   7   3  10   35.23    8.19
   7   3  10   25.79    6.90
  -7   3  10   53.52   13.19
  -7  -3 -10   31.93   18.28
  -7   3  10   50.28   11.12
   7  -3 -11   30.39    8.45
  -7   3  11   32.46   13.43
  -7   3  11   32.91    7.51
   7   3  11   22.97    6.75
   7   3  11    8.95    4.46
   7   3  11    7.15    4.35
  -7   3  11   20.16    7.66
  -7  -3 -11   21.06    5.48
  -7   3  11   19.48    6.75
   7  -3 -12   15.93    6.50
   7  -3 -12   19.04    8.28
  -7   3  12   26.14    8.99
   7   3  12    5.62    4.37
   7   3  12    2.97    2.84
   7   3  12    3.72    3.80
  -7  -3 -12    5.21    2.99
  -7   3  12    7.61    5.52
   7  -3 -13   17.63    8.42
  -7   3  13   12.59    9.69
   7   3  13    6.55    6.38
   7   3  13    3.49    2.63
   7   3  13    5.25    4.86
  -7   3  13    7.96    6.81
   7  -3 -14    2.79    2.92
  -7   3  14    3.01    2.25
   7   3  14    3.15    2.25
   7   3  14    0.71    1.18
  -7   3  14    1.41    2.32
   8  -3  12    3.98    4.58
   8   3 -11    1.94    1.84
  -8  -3  11    1.01    2.35
  -8  -3  11   -0.02    0.88
   8  -3  11    3.76    3.47
  -8  -3  11    0.21    0.80
  -8  -3  10    5.34    4.95
  -8  -3  10   -0.03    0.91
   8  -3  10    3.00    2.95
   8  -3  10    0.68    1.01
  -8  -3  10    0.16    0.49
  -8  -3   9    0.78    2.64
  -8  -3   9    4.14    3.53
  -8  -3   9    0.40    0.82
  -8   3  -9    0.18    0.73
   8  -3   9    6.53   11.42
   8  -3   9    1.16    2.83
  -8  -3   9    4.36    3.36
  -8  -3   8    7.89    6.41
  -8  -3   8   10.11    7.49
  -8  -3   8    0.87    1.40
  -8   3  -8    4.16    2.89
   8  -3   8    4.57    3.87
   8  -3   8    1.27    4.47
  -8  -3   8    1.82    3.41
  -8  -3   7    4.80    3.63
  -8  -3   7    1.84    2.12
  -8  -3   7    0.05    1.44
  -8   3  -7    1.91    2.40
   8  -3   7    0.67    3.77
   8  -3   7    0.66    4.24
  -8  -3   7    5.05    5.19
  -8  -3   6  119.00   33.67
  -8  -3   6  109.96   43.02
  -8  -3   6    0.70    1.58
  -8   3  -6   93.05   21.53
   8  -3   6   64.07   16.00
   8  -3   6   33.03   11.03
  -8  -3   6   72.32   25.68
  -8  -3   5  102.93   38.47
  -8  -3   5   93.02   36.06
  -8   3  -5   77.72   26.63
   8  -3   5   58.86   21.43
   8  -3   5   34.49   11.59
  -8  -3   5   70.37   25.31
  -8  -3   4   34.98   13.04
  -8  -3   4   33.17   14.33
  -8   3  -4   25.68    7.12
   8  -3   4   43.78    7.84
   8  -3   4    9.71    6.47
  -8  -3   4   21.61    7.17
  -8  -3   3   91.87   26.33
  -8  -3   3   92.34   25.23
  -8   3  -3   88.75   19.91
   8  -3   3   60.28   13.46
   8  -3   3   38.45   10.69
  -8   3  -3   34.92   12.76
  -8  -3   3   70.71   20.42
  -8  -3   2  218.72   35.33
  -8  -3   2  203.30   32.80
  -8   3  -2  213.29   35.19
   8  -3   2  139.70   32.91
   8  -3   2   85.32   17.24
  -8   3  -2  111.74   30.62
  -8  -3   2  170.23   33.51
  -8   3  -1  103.61   18.82
  -8  -3   1  127.27   37.03
  -8  -3   1  122.80   21.30
  -8   3  -1  129.05   50.63
   8  -3   1   77.40   14.09
   8  -3   1   49.25   11.34
  -8   3  -1   73.62   24.30
  -8  -3   1   80.58   16.01
  -8   3   0   35.44   21.75
  -8  -3   0   50.10   16.13
  -8  -3   0   46.56   13.61
  -8   3   0   53.72   22.34
   8  -3   0   32.80    7.41
   8  -3   0   25.03    7.08
  -8   3   0   38.35   13.47
  -8  -3   0   47.83    9.68
  -8   3   1  111.91   21.70
  -8  -3  -1  126.97   33.05
  -8   3   1   89.45   17.47
  -8  -3  -1  117.24   20.63
  -8   3   1  118.67   39.96
   8  -3  -1   55.29   20.47
   8  -3  -1   52.82   12.97
  -8   3   1   79.87   27.72
  -8  -3  -1   76.08   15.30
  -8   3   2  219.23   35.27
  -8  -3  -2  202.28   50.27
  -8   3   2  172.62   34.10
  -8  -3  -2  219.60   47.03
  -8   3   2  209.99   39.40
   8  -3  -2   93.57   25.90
   8  -3  -2   83.73   15.71
  -8   3   2  151.22   35.83
  -8  -3  -2  155.07   31.07
  -8   3   2  156.74   44.04
  -8   3   3   71.76   30.45
  -8  -3  -3   70.88   20.30
  -8   3   3   60.54   14.46
  -8  -3  -3   68.46   25.21
  -8   3   3   89.06   35.49
   8  -3  -3   24.02    6.12
  -8   3   3   72.51   16.49
  -8  -3  -3   71.28   21.86
  -8   3   3   68.56   18.74
  -8   3   4   20.47    9.22
  -8  -3  -4   28.71   12.23
  -8   3   4   27.86   13.24
  -8  -3  -4   27.05    6.72
  -8   3   4   31.52   12.18
   8  -3  -4    3.55    2.53
  -8   3   4   20.32    7.62
  -8  -3  -4   11.80    5.90
  -8   3   4   20.68    6.87
  -8  -3  -5   61.30   23.41
  -8   3   5   86.88   31.46
  -8  -3  -5   73.06   25.80
  -8   3   5   77.08   18.24
  -8   3   5   56.99   22.77
  -8  -3  -5   66.95   17.49
  -8   3   5   63.38   19.71
   8  -3  -6   59.94   16.01
  -8   3   6   95.68   24.38
  -8  -3  -6   85.13   29.23
  -8   3   6  123.72   43.37
   8   3   6   32.47   17.06
  -8   3   6   67.08   25.30
  -8  -3  -6   61.85   16.06
  -8   3   6   65.88   18.35
   8  -3  -7   -0.11    5.38
  -8   3   7    1.16    2.23
  -8  -3  -7    0.73    2.28
  -8   3   7    3.13    3.24
   8   3   7    2.55    1.90
  -8   3   7    1.27    2.53
  -8  -3  -7    0.16    3.24
  -8   3   7    0.86    4.17
   8  -3  -8    3.35    6.08
  -8   3   8    8.42    7.54
  -8  -3  -8    1.97    4.01
  -8   3   8    8.55    5.70
   8   3   8    2.87    2.13
  -8   3   8    4.32    5.65
  -8  -3  -8    2.81    2.47
  -8   3   8    5.80    5.66
   8  -3  -9    1.40    3.78
  -8   3   9    1.10    1.11
  -8   3   9    4.88    4.80
   8   3   9    1.46    1.28
  -8   3   9    2.14    2.65
  -8  -3  -9   16.01    6.04
  -8   3   9    1.90    3.60
   8  -3 -10    6.14    4.95
  -8   3  10    4.34    4.38
  -8   3  10    9.15    7.03
   8   3  10    2.88    2.48
  -8   3  10    4.33    3.46
  -8  -3 -10    2.03    2.50
  -8   3  10    3.92    4.11
   8  -3 -11    3.10    2.66
   8  -3 -11   -0.02    2.86
  -8   3  11    6.07    6.61
   8   3  11    1.68    1.96
  -8  -3 -11    0.38    0.84
  -8   3  11    2.86    3.28
   8  -3 -12   10.56    4.26
  -8   3  12    4.83    6.01
  -8   3  12    5.72    3.69
  -9  -3   9   -0.36    1.90
   9  -3   9    0.64    1.83
  -9  -3   8    3.01    2.51
  -9  -3   8    1.30    2.63
   9  -3   8    1.02    2.39
   9  -3   8    0.98    2.19
  -9  -3   8    1.21    1.19
  -9  -3   7    1.17    1.57
  -9  -3   7    2.86    2.87
   9  -3   7    0.49    2.43
   9  -3   7    1.74    1.61
  -9  -3   7    2.25    3.19
  -9  -3   6    4.25    5.06
  -9  -3   6    6.33    4.27
  -9   3  -6    0.02    0.98
   9  -3   6    3.28    3.81
   9  -3   6    2.61    3.95
  -9  -3   6    1.48    2.34
  -9  -3   5   30.19   16.03
  -9  -3   5   35.05   14.08
  -9   3  -5    0.10    1.48
   9  -3   5   17.00    7.07
   9  -3   5    5.41    4.05
  -9  -3   5   16.77    9.20
  -9  -3   4   29.25   14.61
  -9  -3   4   34.04   14.71
  -9   3  -4   15.79   13.15
   9  -3   4    7.80    7.61
   9  -3   4    7.60    5.29
  -9  -3   4   26.49   16.84
  -9  -3   3   18.55    6.83
  -9  -3   3   13.51    7.72
  -9   3  -3   10.13    7.14
   9  -3   3    3.58    2.37
   9  -3   3    2.90    4.04
  -9  -3   3    9.28    5.63
  -9  -3   2   52.41   14.38
  -9  -3   2   40.95   24.70
  -9   3  -2   42.61   17.98
   9  -3   2   23.69    5.86
   9  -3   2   17.88    5.90
  -9  -3   2   35.34   15.45
  -9  -3   1   68.88   19.66
  -9  -3   1   56.59   22.95
  -9   3  -1   50.91   23.28
   9  -3   1   29.74    6.66
   9  -3   1   26.22    6.55
  -9   3  -1   24.06   10.19
  -9  -3   1   42.36   20.49
  -9   3  -1   44.55    9.35
  -9  -3   0    4.11    5.70
   9  -3   0    1.36    1.52
  -9  -3   0    1.17    5.51
  -9   3   0    4.66    4.58
   9  -3   0    2.53    2.74
   9  -3   0    1.95    4.51
  -9   3   0    1.98    2.04
  -9  -3   0    3.91    4.36
  -9   3   0    3.18    2.95
  -9  -3  -1   63.00   12.32
   9  -3  -1   32.70    7.53
  -9  -3  -1   63.51   15.88
  -9   3   1   46.62   24.30
   9  -3  -1   20.41    5.55
  -9   3   1   30.40   10.09
  -9  -3  -1   44.29    9.37
  -9   3   1   37.73   15.07
  -9  -3  -2   40.36   13.97
   9  -3  -2   23.93    7.85
  -9  -3  -2   32.05   16.97
  -9   3   2   45.65   19.28
   9  -3  -2   17.16    4.94
  -9   3   2   24.23    6.73
  -9  -3  -2   36.13   10.28
  -9   3   2   28.99    9.66
  -9  -3  -3    7.97    3.34
   9  -3  -3    5.01    7.08
  -9   3   3    6.60    4.96
  -9  -3  -3    9.17    5.39
  -9   3   3   11.73    7.70
   9  -3  -3    1.07    1.66
  -9   3   3    5.64    5.81
  -9  -3  -3    4.33    3.91
  -9   3   3    4.52    3.64
  -9  -3  -4   12.94   10.79
   9  -3  -4   12.72    6.66
  -9   3   4   13.24   13.89
  -9  -3  -4   14.29   12.07
  -9   3   4   25.92   13.82
  -9   3   4   14.14   10.60
  -9  -3  -4   19.85    8.99
  -9   3   4   18.00    9.60
   9  -3  -5   21.55    9.55
  -9   3   5   12.33   12.25
  -9  -3  -5   16.29   11.17
  -9   3   5   31.28   14.08
  -9   3   5   15.51   10.03
  -9  -3  -5   15.79    9.07
  -9   3   5   15.38    7.94
   9  -3  -6    1.97    5.70
  -9  -3  -6    1.56    2.53
  -9   3   6    3.90    4.69
  -9   3   6    2.33    3.87
  -9  -3  -6    3.78    4.53
  -9   3   6    3.43    3.02
   9  -3  -7    2.06    5.24
  -9   3   7    0.94    1.92
  -9   3   7    3.30    4.12
  -9   3   7    4.15    4.07
  -9  -3  -7    2.67    2.42
  -9   3   7    0.31    2.43
   9  -3  -8    1.61    3.84
  -9   3   8    1.70    2.12
  -9   3   8    3.53    3.39
   9   3   8    3.95    4.14
  -9   3   8    1.94    2.08
  -9  -3  -8    1.06    1.54
  -9   3   8    0.68    1.84
   9  -3  -9    1.74    2.29
  -9   3   9    1.50    1.53
  -9   3   9   -0.47    1.65
  -9   3   9    1.16    1.33
 -10  -3   5    2.97    3.20
 -10  -3   5    2.49    2.06
  10  -3   5    0.95    2.18
 -10  -3   4    2.02    3.62
 -10  -3   4    0.92    1.28
  10  -3   4    0.81    2.14
 -10  -3   4    1.01    1.33
 -10  -3   3    2.22    4.40
 -10  -3   3    3.70    4.57
  10  -3   3    1.22    3.03
 -10  -3   3    2.73    2.36
 -10  -3   2   12.26   10.17
 -10  -3   2   15.06   10.41
  10  -3   2    4.21    3.24
 -10  -3   2    8.56    6.19
 -10  -3   1    9.88    7.54
 -10  -3   1    6.89    5.68
 -10   3  -1    0.41    0.77
  10  -3   1    1.40    2.05
 -10  -3   1    7.21    5.72
 -10  -3   0    1.17    2.00
 -10  -3   0    0.83    1.02
 -10   3   0    2.15    1.52
  10  -3   0    2.45    2.81
 -10  -3   0    1.46    1.46
 -10  -3  -1    6.56    8.06
 -10  -3  -1    5.92    7.81
 -10   3   1    0.34    1.05
  10  -3  -1    1.37    1.49
 -10  -3  -1    5.29    5.76
 -10  -3  -2    7.31    6.67
 -10   3   2   12.83    5.79
 -10  -3  -2    7.63    5.02
 -10   3   3    2.74    3.41
 -10  -3  -3    3.01    3.18
  10   3   4    3.08    3.33
 -10  -3  -4    2.48    2.26
  10   3   5    0.00    1.74
   0  -4  19    0.04    1.29
   0  -4  18    0.52    1.02
   0  -4  18    3.59    3.53
   0  -4  18    2.74    2.28
   0  -4  17    9.71    7.41
   0  -4  17    7.29    5.50
   0  -4  17    3.94    2.77
   0  -4  16   11.83    4.52
   0  -4  16    4.69    3.63
   0  -4  16    9.68    5.26
   0  -4  15    6.10    5.43
   0  -4  15    2.67    5.77
   0  -4  15    3.89    4.79
   0  -4  15    1.96    3.25
   0  -4  14  328.80   20.60
   0  -4  14  208.16   48.43
   0  -4  14  290.96   22.07
   0  -4  14  194.54   16.29
   0  -4  14  167.17   13.47
   0  -4  14  186.04   26.01
   0  -4  13   42.58   18.47
   0  -4  13   33.42   11.33
   0  -4  13   40.71   10.62
   0  -4  13   23.57    9.26
   0  -4  13   27.28    9.23
   0  -4  13   29.82   10.18
   0  -4  12   43.42   15.08
   0  -4  12   22.05   10.59
   0  -4  12   24.39   16.45
   0  -4  12   19.19    7.74
   0  -4  12   14.14    5.95
   0  -4  12   14.89    8.27
   0  -4  11  173.20   25.70
   0  -4  11  125.28   35.24
   0  -4  11  127.82   19.56
   0  -4  11   75.56   15.74
   0  -4  11   69.47   14.76
   0  -4  11   83.95   17.79
   0  -4  10   34.75   16.19
   0  -4  10   23.82   10.70
   0  -4  10   13.05    5.67
   0  -4  10   10.61    4.89
   0  -4  10   12.49    5.40
   0  -4  10    7.88    6.08
   0  -4   9  285.18   41.80
   0  -4   9  171.38   20.93
   0  -4   9  152.21   23.00
   0  -4   9  121.85   18.83
   0  -4   9  112.45   17.84
   0  -4   9  119.29   29.14
   0  -4   8  905.50   44.17
   0  -4   8  670.16   68.11
   0  -4   8  610.02   31.91
   0  -4   7 1422.14   34.73
   0  -4   7  830.52   29.65
   0   4  -6   53.11    2.99
   0  -4   6   86.61   11.07
   0  -4   6   60.96    8.76
   0  -4   5 2182.46   42.85
   0   4  -4 4160.98  504.99
   0  -4   4 8137.13  988.45
   0  -4   4 6648.88  807.53
   0   4  -3 2866.06   48.15
   0  -4   2  316.75   24.67
   0  -4   2  325.61   28.06
   0   4  -2  258.18   21.07
   0  -4   2  215.53   20.00
   0  -4   1 1800.21   30.03
   0  -4   1 1246.08   27.02
   0   4  -1 1396.11   24.37
   0  -4   1 1144.41   29.83
   0  -4   0 5123.67  622.94
   0  -4  -1 1176.32   23.93
   0  -4  -2  368.60   29.53
   0   4   2  280.49   23.40
   0   4   2  223.87   18.30
   0  -4  -2  247.18   20.68
   0  -4  -3 3116.27   54.24
   0  -4  -3 2648.39   51.84
   0  -4  -4 7453.44  905.46
   0   4   4 8255.95 1002.71
   0   4   4 5582.13   92.45
   0  -4  -4 6159.32  748.09
   0  -4  -5 1981.85   40.16
   0  -4  -5 1797.63   34.23
   0  -4  -6   72.70    7.22
   0   4   6   65.42    6.49
   0  -4  -7 1259.33  154.76
   0   4   7 1331.89   32.08
   0  -4  -7  888.41   24.51
   0  -4  -8  902.77   43.99
   0   4   8  870.17   43.55
   0  -4  -8  621.77   39.45
   0  -4  -8  634.68   34.70
   0   4   8  591.04   30.40
   0  -4  -8  551.03   28.60
   0  -4  -9  283.61   40.58
   0   4   9  250.85   36.34
   0  -4  -9  173.50   25.90
   0  -4  -9  169.51   25.48
   0   4   9  139.97   21.58
   0  -4  -9  126.05   19.64
   0   4   9  117.44   20.16
   0   4   9   48.09    7.92
   0  -4 -10   38.82   15.88
   0   4  10   23.21    6.61
   0  -4 -10   16.27    5.83
   0  -4 -10   17.42    6.20
   0   4  10   12.07    4.80
   0  -4 -10    9.93    5.19
   0   4  10    6.52    3.98
   0   4  10    2.42    2.00
   0  -4 -11  158.40   22.54
   0   4  11  148.73   32.86
   0  -4 -11  102.57   18.92
   0  -4 -11  101.71   20.23
   0  -4 -11   86.43   15.25
   0   4  11   75.82   15.53
   0   4  11   37.83    8.14
   0  -4 -12   52.01   11.15
   0   4  12   44.15   11.03
   0  -4 -12   34.10   10.91
   0  -4 -12   15.15    5.70
   0   4  12   17.07    6.29
   0   4  12   12.42    4.62
   0   4  12    7.33    5.23
   0  -4 -13   57.10   11.68
   0   4  13   39.93   18.42
   0  -4 -13   46.48   13.35
   0  -4 -13   33.51   11.61
   0   4  13   29.58    9.95
   0   4  13   27.28    7.77
   0   4  13   10.92    7.48
   0  -4 -14  341.87   20.57
   0   4  14  322.62   21.01
   0  -4 -14  291.60   19.73
   0  -4 -14  188.30   38.65
   0   4  14  143.85   11.24
   0  -4 -15    2.17    4.08
   0   4  15   -0.27    4.90
   0  -4 -15    1.64    3.82
   0   4  15    4.33    3.61
   0  -4 -16   23.36    7.63
   0   4  16   10.00    6.61
   0  -4 -16    5.00    3.67
   0   4  16    2.71    2.77
   0  -4 -17   12.35    4.34
   0   4  17    9.70    5.66
   0  -4 -17    5.51    2.98
   0  -4 -17    4.55    2.83
   0  -4 -18    1.22    1.77
   0   4  18    2.15    3.88
   0  -4 -18    0.11    1.20
  -1  -4  19    0.24    0.73
   1  -4  18    1.53    1.58
  -1  -4  18    1.54    2.46
  -1  -4  18    1.54    3.15
   1  -4  18    4.65    3.10
   1  -4  18    0.25    0.78
   1  -4  18    0.91    1.40
  -1  -4  18    0.87    1.68
   1  -4  17    0.34    1.71
  -1  -4  17    0.44    1.32
  -1  -4  17    1.18    2.87
   1  -4  17    1.04    4.10
   1  -4  17    2.26    2.45
   1  -4  17    1.28    3.55
  -1  -4  17    1.83    2.84
   1  -4  16   13.43    7.10
  -1  -4  16   16.87    6.52
  -1  -4  16   15.48    7.11
   1  -4  16   15.48    5.96
   1  -4  16    8.58    5.46
   1  -4  16    6.53    4.23
   1  -4  16   10.65    5.26
  -1  -4  16   11.30    5.73
   1  -4  15   11.14    6.32
  -1  -4  15   11.47    7.84
  -1  -4  15   13.97    7.86
   1  -4  15   10.00    6.65
   1  -4  15    4.25    4.62
   1  -4  15    2.45    3.35
   1  -4  15    6.22    4.63
  -1  -4  15    6.79    5.22
  -1  -4  14   37.09   27.58
   1  -4  14   52.19   23.23
  -1   4 -14   61.60   14.24
   1  -4  14   40.97   17.41
  -1  -4  14   50.32   14.06
   1  -4  14   40.77   14.41
  -1  -4  14   22.62    6.93
   1  -4  14   22.71    7.75
   1  -4  14   28.77   10.36
   1  -4  14   22.34    9.13
  -1  -4  14   25.11   11.82
  -1  -4  13   61.12   29.57
   1  -4  13   73.06   18.92
   1  -4  13   49.99   12.97
  -1  -4  13   62.36   19.56
   1  -4  13   51.60   10.41
  -1  -4  13   39.90    9.00
   1  -4  13   29.21    8.70
   1  -4  13   36.60   11.43
   1  -4  13   33.75   14.02
  -1  -4  13   30.84   11.32
  -1  -4  12  105.27   39.38
   1  -4  12  116.42   33.78
   1  -4  12   85.73   22.41
  -1  -4  12   89.31   21.29
   1  -4  12   89.65   18.55
  -1  -4  12   47.90    8.36
   1  -4  12   73.78   13.06
   1  -4  12   72.03   15.83
  -1  -4  12   68.55   16.53
  -1  -4  11  525.55   74.47
   1  -4  11  543.23   67.48
   1  -4  11  325.22   41.71
  -1  -4  11  354.78   46.60
   1  -4  11  331.25   42.61
  -1  -4  11  242.30   31.51
   1  -4  11  258.39   35.70
   1  -4  11  239.14   33.32
   1  -4  11  252.49   46.68
  -1  -4  11  254.76   56.05
  -1  -4  10   14.31    7.76
   1  -4  10   16.12    7.18
   1  -4  10    9.29    5.53
  -1  -4  10   10.27    5.86
  -1  -4  10   18.31    6.37
   1  -4  10   12.98    5.38
  -1  -4  10    8.49    4.59
   1  -4  10   17.09    7.32
  -1  -4  10    9.99    3.91
   1  -4  10   15.27    6.67
   1  -4  10   14.57    6.50
  -1  -4   9  915.88   48.86
   1  -4   9  918.98   50.27
   1  -4   9  683.97   37.63
  -1  -4   9  651.24   39.07
   1  -4   9  574.13   42.66
  -1  -4   9  516.17   28.65
   1  -4   9  562.35   32.59
  -1  -4   9  421.78   25.61
   1  -4   9  534.41   66.48
   1   4  -8  102.59   13.99
  -1  -4   8  190.28   33.71
   1  -4   8  185.19   29.21
   1  -4   8  129.35   18.86
  -1  -4   8  129.64   19.05
   1  -4   8  102.42   15.06
   1  -4   8   89.29   13.87
   1  -4   8   91.81   14.19
   1  -4   8   89.35   20.00
  -1  -4   8   88.73   21.27
   1   4  -7   92.43    5.67
  -1  -4   7  221.65   25.39
   1  -4   7  209.59   27.58
   1  -4   7  171.70   16.61
   1   4  -6   41.01    4.10
  -1  -4   6   77.06   20.69
   1  -4   6   69.75    9.40
  -1  -4   6   65.76    4.08
  -1  -4   5  997.75   35.67
   1  -4   5  917.37   33.27
  -1   4  -5  870.86   31.59
  -1  -4   5  847.82   30.07
  -1  -4   4  177.20   14.98
  -1  -4   4  222.24   21.74
   1  -4   4  221.96   22.22
  -1   4  -4  248.33   20.97
  -1  -4   4  244.19   20.68
  -1  -4   3 5032.04   80.85
  -1   4  -3 4561.98   75.71
  -1  -4   2  522.15   40.85
  -1  -4   2  377.10   30.37
   1  -4   1 7036.34  107.11
   1  -4   1 5867.49   95.17
  -1   4  -1 7802.91  947.26
   1  -4   0 4071.15   64.39
   1   4   0 3908.28   66.96
  -1   4   0 4007.11   65.84
  -1  -4   0 4282.72   73.97
  -1  -4  -1 6578.13  105.79
   1  -4  -1 7138.93  866.55
   1   4   1 5683.02  690.34
  -1   4   1 6936.71  842.29
  -1   4   1 7090.43  860.84
  -1  -4  -1 5952.70   96.81
   1   4   2  320.18   26.12
  -1   4   2  425.66   34.59
  -1   4   2  368.80   30.49
  -1  -4  -2  359.31   29.27
   1  -4  -3 4431.74   74.05
   1   4   3 4264.59   72.95
  -1   4   3 4516.65   76.01
  -1  -4  -3 4933.25   82.37
   1  -4  -3 3840.91   66.28
  -1  -4  -4  256.42   21.83
   1  -4  -4  200.45   17.89
   1   4   4  214.46   18.72
  -1   4   4  266.21   22.55
  -1   4   4  207.06   18.30
   1  -4  -4  222.72   19.32
  -1  -4  -5 1123.29   39.84
   1   4   5  785.92   29.27
  -1   4   5 1012.31   35.90
  -1   4   5  739.70   29.28
   1  -4  -5  752.35   29.20
  -1  -4  -6   99.35   11.72
   1  -4  -6   73.68    7.44
  -1   4   6   88.35    7.10
   1   4   6   67.95    6.30
  -1   4   6   58.69    5.77
   1  -4  -6   73.40    5.98
  -1  -4  -7  196.79   18.81
   1  -4  -7  185.35   18.42
   1   4   7  183.04   17.59
  -1   4   7  196.89   18.56
  -1   4   7  160.75   17.94
   1  -4  -7  157.17   20.40
   1  -4  -7  132.21   14.44
  -1   4   7  165.05   16.15
   1   4   7  139.76   13.94
   1  -4  -7  129.70   29.21
  -1  -4  -8  219.23   29.32
   1  -4  -8  201.29   28.44
  -1   4   8  185.17   24.85
   1   4   8  169.80   23.39
  -1  -4  -8  125.60   17.05
   1  -4  -8  118.01   16.71
  -1  -4  -8  134.22   18.59
   1  -4  -8  121.47   17.68
  -1   4   8  109.25   15.82
   1   4   8   87.91   12.98
  -1  -4  -8   97.77   14.30
   1  -4  -8  106.02   27.93
  -1   4   8   46.92   18.01
  -1  -4  -9  991.86   51.94
   1  -4  -9  874.07   45.98
  -1   4   9  930.74   48.18
   1   4   9  844.66   44.43
  -1  -4  -9  703.14   36.97
   1  -4  -9  636.53   34.46
  -1  -4  -9  697.70   37.89
   1  -4  -9  628.82   35.99
  -1   4   9  447.26   30.95
  -1   4   9  662.78   36.06
   1   4   9  509.28   29.39
  -1  -4  -9  533.97   30.65
   1  -4  -9  539.35   30.37
   1   4   9  591.47   32.56
  -1   4   9  375.03   21.74
  -1  -4 -10   13.70    6.22
   1  -4 -10    9.59    6.71
  -1   4  10   13.09    6.35
   1   4  10   11.17    6.12
  -1  -4 -10    6.22    4.28
   1  -4 -10    6.83    6.75
  -1  -4 -10    7.60    5.79
   1  -4 -10   13.04    7.21
  -1   4  10    4.56    3.33
  -1   4  10   17.38    7.31
   1   4  10    7.90    4.52
  -1  -4 -10   12.60    6.71
   1  -4 -10   13.57    5.12
   1   4  10   10.89    4.61
  -1   4  10    7.57    3.00
  -1  -4 -11  585.90   71.77
   1  -4 -11  544.41   67.00
   1   4  11  475.25   58.80
   1  -4 -11  379.21   46.96
  -1  -4 -11  394.32   49.67
   1  -4 -11  360.43   45.96
  -1   4  11  274.98   34.37
  -1   4  11  325.18   41.80
   1   4  11  293.77   38.17
  -1  -4 -11  282.65   37.08
   1  -4 -11  289.64   37.48
   1   4  11  286.57   36.95
  -1   4  11  172.70   22.93
  -1  -4 -12  129.15   14.67
   1  -4 -12  130.21   14.48
  -1   4  12  115.27   13.82
   1   4  12  108.28   14.41
   1  -4 -12   70.93   26.42
  -1  -4 -12   89.16   12.69
   1  -4 -12   89.92   12.37
  -1   4  12   59.33    7.35
  -1   4  12   77.62   12.30
   1   4  12   66.17   10.91
  -1  -4 -12   70.94   14.29
   1  -4 -12   68.15   13.02
   1   4  12   71.89   11.35
   1   4  12   67.42   10.52
   1   4  12   19.99   10.91
  -1   4  12   51.29   17.41
  -1  -4 -13   55.74   32.02
   1  -4 -13   85.82   13.50
  -1   4  13   75.35   18.82
   1   4  13   48.03   21.41
  -1  -4 -13   50.16   11.44
   1  -4 -13   59.33   11.89
  -1   4  13   45.93   12.23
   1   4  13   39.82   11.49
  -1  -4 -13   42.16   13.41
   1  -4 -13   33.68    8.67
   1   4  13   28.44    8.01
   1   4  13   24.18    8.21
   1   4  13    8.16    6.44
  -1   4  13   22.27    6.45
  -1  -4 -14   74.57   16.16
   1  -4 -14   80.25   10.16
  -1   4  14   60.84   14.05
   1   4  14   35.30   19.33
  -1  -4 -14   51.50   13.08
   1  -4 -14   46.53   12.20
  -1   4  14   44.52   13.14
   1   4  14   41.79   12.86
  -1  -4 -14   28.00   12.21
   1  -4 -14   29.56   11.21
   1   4  14   24.33    7.45
   1   4  14   17.92    8.85
  -1   4  14   13.70    7.40
  -1  -4 -15   11.89    6.31
   1  -4 -15    8.68    4.49
  -1   4  15    8.98    7.94
   1   4  15    4.92    4.92
  -1  -4 -15    7.74    3.83
   1  -4 -15    6.91    5.14
   1   4  15    5.87    4.30
   1   4  15    3.79    3.22
  -1  -4 -15    5.05    4.54
  -1   4  15    3.49    4.87
  -1  -4 -16   16.59    4.84
   1  -4 -16   22.88    6.97
  -1   4  16   11.92    6.42
   1   4  16   11.98    6.82
  -1  -4 -16    9.55    5.86
   1  -4 -16    4.21    3.21
   1   4  16    0.46    1.31
   1   4  16    0.71    1.88
  -1  -4 -16    9.75    4.48
  -1   4  16    3.27    3.31
  -1  -4 -17    1.03    2.02
   1  -4 -17    0.43    2.50
  -1   4  17    0.58    2.77
   1   4  17   -0.03    4.10
  -1  -4 -17    1.77    1.92
  -1   4  17    1.16    1.03
  -1  -4 -18    2.20    1.66
   1  -4 -18    2.72    2.42
  -1   4  18   -0.13    1.92
   1   4  18    4.21    3.62
  -1  -4 -18    0.66    1.04
   1  -4 -18    2.66    2.47
  -2  -4  18    1.53    2.60
  -2   4 -18    2.47    2.24
   2  -4  18    0.32    1.90
   2  -4  18   -0.50    1.13
  -2  -4  18    2.79    1.98
  -2   4 -17   19.17    6.82
  -2  -4  17    0.13    0.95
   2  -4  17   32.35   10.35
   2  -4  17   16.49    6.58
   2  -4  17    0.97    1.51
  -2  -4  17   11.83   10.34
   2  -4  16   12.23    8.31
  -2  -4  16   18.78    6.19
  -2  -4  16   15.86    6.90
   2  -4  16   13.34    8.21
   2  -4  16   10.23    7.49
   2  -4  16   11.12    6.18
   2  -4  16    8.90    5.03
  -2  -4  16    8.07    4.78
   2  -4  15    4.63    3.03
  -2  -4  15    7.08    4.94
  -2  -4  15    8.06    4.53
   2  -4  15    5.00    5.84
   2  -4  15    5.06    5.51
   2  -4  15    1.79    5.81
   2  -4  15    2.18    4.22
  -2  -4  15    5.63    3.68
   2  -4  14    1.13    2.34
  -2  -4  14    4.01    4.42
  -2  -4  14    2.66    3.49
   2  -4  14    6.39    7.32
   2  -4  14    1.32    5.11
   2  -4  14    6.14    6.86
   2  -4  14    4.02    5.20
  -2  -4  14    1.00    2.02
  -2  -4  13  147.01   24.46
   2  -4  13  117.01   39.54
  -2   4 -13  151.92   25.01
   2  -4  13  111.47   32.58
  -2  -4  13  130.75   27.68
  -2  -4  13  128.48   18.24
   2  -4  13  137.39   25.91
   2  -4  13   98.32   18.72
   2  -4  13   87.24   20.69
  -2  -4  12  411.23   48.58
   2  -4  12  396.04   67.65
  -2   4 -12  389.46   42.77
   2  -4  12  313.24   53.18
  -2  -4  12  308.36   56.18
  -2  -4  12  338.93   37.77
   2  -4  12  295.34   34.06
   2  -4  12  266.64   67.18
   2  -4  12  265.34   31.00
   2  -4  12  238.18   49.17
  -2  -4  11  207.54   19.00
   2  -4  11  210.21   51.00
  -2   4 -11  178.84   20.98
   2  -4  11  130.49   17.35
  -2  -4  11  129.04   14.57
   2  -4  11  121.82   13.73
   2  -4  11   99.72   23.68
   2  -4  11  111.33   16.85
   2  -4  11  117.41   15.32
   2  -4  11  119.41   24.69
  -2  -4  11  117.82   24.83
  -2  -4  10   53.81   22.52
   2  -4  10   66.21   19.43
  -2   4 -10   54.65   10.68
   2  -4  10   43.30   12.58
  -2  -4  10   47.65   16.38
  -2  -4  10   38.89    9.69
   2  -4  10   33.77    7.78
   2  -4  10   38.94    8.08
   2  -4  10   35.86   13.00
   2  -4  10   36.81    9.50
  -2  -4  10   35.15    7.77
   2   4  -9    6.81    3.89
  -2  -4   9   19.08    8.51
   2  -4   9   16.69    9.02
  -2   4  -9    9.41    5.76
   2  -4   9   14.27    7.28
  -2  -4   9   10.75    6.42
  -2  -4   9    6.83    4.46
   2  -4   9    6.03    4.52
   2  -4   9    5.36    4.60
  -2  -4   9    4.70    4.44
   2  -4   9    8.51    5.19
   2  -4   9    7.85    4.74
   2  -4   9    6.09    4.29
  -2  -4   9    4.34    3.59
   2   4  -8  313.77   18.55
  -2  -4   8  566.41   34.29
   2  -4   8  559.58   32.03
  -2   4  -8  506.73   29.42
   2  -4   8  350.90   22.78
  -2  -4   8  353.70   22.26
   2  -4   8  324.26   23.36
   2  -4   8  318.03   40.57
   2  -4   8  273.50   18.34
   2  -4   8  278.86   25.30
   2  -4   8  266.67   24.24
  -2  -4   8  253.33   20.72
   2   4  -7   22.50    4.49
  -2  -4   7   42.04   19.10
   2  -4   7   43.54   15.98
  -2   4  -7   35.07    7.13
   2  -4   7   31.72    8.92
  -2  -4   7   27.04    7.53
   2  -4   7   24.35    5.31
   2  -4   7   20.79    4.72
   2  -4   7   19.59    5.08
   2  -4   7   20.35    6.07
   2  -4   7   27.87   10.01
   2   4  -6  361.60   29.83
  -2  -4   6  497.17   42.71
   2  -4   6  460.51   38.18
  -2   4  -6  461.82   38.43
   2  -4   6  230.33   20.61
  -2  -4   5  551.83   25.01
  -2  -4   5  599.06   27.36
   2  -4   5  536.46   22.48
  -2   4  -5  521.05   22.10
  -2  -4   4 1867.29   36.44
  -2  -4   4 1928.29   39.78
   2  -4   4 1774.44   36.28
  -2   4  -4 1843.92   37.86
  -2  -4   3 1449.05   29.31
  -2  -4   3 1324.79   27.66
   2  -4   3 1260.99   26.91
  -2   4  -3 1250.47   29.40
  -2  -4   2  483.65   39.31
   2  -4   2  505.15   20.64
  -2   4  -2  539.61   66.83
  -2  -4   1 1221.01   40.77
   2  -4   1  631.96   20.68
   2  -4   1  929.72   35.68
   2   4  -1  767.69   26.71
  -2   4  -1 1042.21   36.03
  -2  -4   0   26.73    4.09
   2   4   0   24.73    4.18
   2  -4  -1  632.26   22.12
   2   4   1  730.05   26.46
  -2   4   1 1092.40   36.57
  -2   4   1 1046.05   36.13
  -2  -4  -2  556.37   44.52
   2  -4  -2  298.88   24.58
   2   4   2  356.29   28.91
  -2   4   2  524.29   19.66
  -2   4   2  495.88   39.97
  -2  -4  -2  503.31   38.90
  -2  -4  -3 1530.01   32.21
   2   4   3  926.73  113.75
  -2   4   3 1348.71   27.49
  -2   4   3 1195.76   27.04
  -2  -4  -4 2071.08   41.78
   2  -4  -4 1227.40   28.39
  -2   4   4 1985.35   38.10
  -2   4   4 1658.30   36.84
  -2  -4  -5  599.22   24.02
   2  -4  -5  409.07   18.85
  -2   4   5  590.14   23.13
   2   4   5  435.52   35.80
  -2   4   5  486.45   20.92
   2  -4  -5  383.50   32.32
  -2  -4  -6  502.09   41.18
   2  -4  -6  343.38   30.13
  -2   4   6  487.67   39.70
  -2   4   6  419.67   35.53
   2  -4  -6  303.91   25.97
   2  -4  -6  229.99   20.91
  -2   4   6  291.67   29.50
   2  -4  -6  208.25   18.64
  -2   4   6  220.18   34.28
  -2  -4  -7   35.61    7.85
   2  -4  -7   29.92    7.12
  -2   4   7   36.46    6.98
  -2   4   7   39.69   16.31
  -2  -4  -7   23.61    5.26
   2  -4  -7   19.95    4.96
  -2   4   7   25.89    7.34
  -2  -4  -7   21.73    4.93
  -2   4   7   18.17    4.74
  -2   4   7   19.80    4.20
   2  -4  -7   18.14    4.53
  -2   4   7   20.27    6.77
  -2   4   7   16.64    3.92
  -2  -4  -8  618.87   34.17
   2  -4  -8  469.07   28.38
  -2   4   8  567.24   30.94
   2   4   8  440.81   25.74
  -2   4   8  462.67   31.42
  -2  -4  -8  384.35   25.47
   2  -4  -8  324.95   20.42
  -2   4   8  363.60   22.50
  -2  -4  -8  397.09   23.91
  -2   4   8  289.03   18.03
  -2   4   8  328.76   19.59
   2   4   8  240.58   16.34
  -2  -4  -8  314.41   20.44
   2  -4  -8  279.21   18.55
  -2   4   8  247.99   27.67
  -2   4   8  249.21   16.15
  -2  -4  -9   14.32    5.69
   2  -4  -9   13.72    6.78
  -2   4   9   16.70    6.04
   2   4   9   10.98    5.58
  -2   4   9   13.45    6.10
  -2  -4  -9    8.45    4.53
   2  -4  -9    9.41    5.34
  -2  -4  -9    7.73    5.00
   2  -4  -9    9.04    5.03
  -2   4   9    7.49    3.30
  -2   4   9    6.12    3.76
   2   4   9    3.64    3.57
  -2  -4  -9   10.03    5.70
   2  -4  -9    8.63    4.61
   2   4   9    8.90    4.81
  -2   4   9    3.61    2.95
  -2  -4 -10   56.58   11.17
   2  -4 -10   49.01   19.95
  -2   4  10   50.39    9.37
   2   4  10   37.98    8.17
   2  -4 -10   33.47    9.42
  -2  -4 -10   38.57    8.32
   2  -4 -10   28.13    8.12
  -2   4  10   31.12    9.74
  -2   4  10   30.39    7.07
   2   4  10   24.73    6.98
  -2  -4 -10   25.53   11.05
   2  -4 -10   35.95    9.34
   2   4  10   22.49    7.36
  -2   4  10   23.59    7.86
  -2  -4 -11  229.05   21.88
   2  -4 -11  230.29   21.18
  -2   4  11  230.64   20.52
   2   4  11  184.44   35.88
  -2  -4 -11  152.75   16.51
   2  -4 -11  150.39   16.57
  -2   4  11  126.20   24.67
  -2   4  11  139.70   28.70
   2   4  11  104.39   12.87
  -2  -4 -11  125.18   26.14
   2  -4 -11  108.70   11.72
  -2   4  11   77.85    9.86
  -2  -4 -12  445.62   47.75
   2  -4 -12  395.05   43.78
  -2   4  12  421.49   45.44
   2   4  12  337.18   37.47
   2  -4 -12  290.95   34.56
  -2  -4 -12  346.84   39.21
   2  -4 -12  309.50   35.88
  -2   4  12  260.94   48.19
  -2   4  12  297.74   33.57
   2   4  12  251.10   30.20
  -2  -4 -12  251.53   39.70
   2  -4 -12  247.11   28.54
   2   4  12  259.78   30.78
  -2  -4 -12  264.33   31.68
  -2   4  12  202.79   25.76
  -2  -4 -13  160.68   25.91
   2  -4 -13  145.42   26.56
  -2   4  13  134.52   22.48
   2   4  13   97.81   33.66
   2  -4 -13  112.49   18.85
  -2  -4 -13  130.24   23.26
   2  -4 -13  120.18   22.71
  -2   4  13  101.32   22.77
  -2   4  13  110.72   16.74
   2   4  13   97.88   16.95
  -2  -4 -13   94.07   24.92
   2  -4 -13   79.45   17.76
   2   4  13  102.98   25.29
   2   4  13   80.58   13.91
  -2  -4 -13   87.78   19.38
  -2   4  13   68.33   11.28
  -2  -4 -14    9.41    7.16
   2  -4 -14    5.11    6.40
  -2   4  14    0.84    1.93
  -2   4  14    4.47    6.05
   2   4  14    4.95    7.14
  -2  -4 -14    4.19    3.95
   2  -4 -14    4.19    3.23
   2   4  14    4.59    5.67
   2   4  14    1.84    3.30
  -2  -4 -14    8.14    6.53
  -2   4  14    3.74    2.71
  -2  -4 -15    8.98    5.80
   2  -4 -15    7.47    5.64
  -2   4  15    4.03    2.91
  -2   4  15    5.89    4.34
   2   4  15    3.89    5.59
  -2  -4 -15   18.79    5.50
   2  -4 -15    3.21    2.72
   2   4  15    9.30    5.52
   2   4  15    7.15    5.78
  -2  -4 -15    3.66    5.29
  -2   4  15    3.42    3.96
  -2  -4 -16   14.25    6.32
   2  -4 -16   13.82    7.93
  -2   4  16    8.89    6.21
   2   4  16    9.88    7.31
  -2  -4 -16    9.46    6.17
   2   4  16    7.85    5.80
   2   4  16    7.20    5.60
  -2  -4 -16    8.51    4.49
  -2   4  16    7.19    4.91
  -2  -4 -17   18.05   12.73
   2  -4 -17   35.48   11.25
  -2   4  17    0.74    1.16
   2   4  17   27.10    9.07
  -2  -4 -17   16.84   10.53
   2   4  17    0.42    0.99
   2   4  17    1.08    1.87
  -2  -4 -17   12.23    5.23
  -2   4  17    7.34    5.93
   2  -4 -18    0.56    1.39
   2   4  18    2.22    1.92
  -2  -4 -18    0.33    1.20
  -2   4  18    0.28    0.56
  -3  -4  18    5.35    4.51
   3  -4  18    3.45    2.54
  -3  -4  18    1.93    1.40
  -3  -4  17    9.77    7.56
  -3   4 -17    3.16    2.36
   3  -4  17    4.69    2.73
   3  -4  17    2.94    3.49
   3  -4  17    2.96    3.59
  -3  -4  17    3.21    2.72
  -3  -4  16    8.45    5.87
  -3   4 -16    2.94    3.71
   3  -4  16    4.55    2.87
   3  -4  16    5.54    7.57
   3  -4  16   16.41    7.60
  -3  -4  16    3.95    2.76
  -3  -4  15   10.75    4.35
  -3   4 -15   11.12    7.09
   3  -4  15    7.38    3.68
   3  -4  15    5.67    4.30
   3  -4  15    4.60    5.46
  -3  -4  15    5.85    3.81
  -3  -4  14   12.87    6.57
  -3  -4  14    2.91    3.41
   3  -4  14    7.15    4.67
   3  -4  14    4.23    7.50
   3  -4  14    1.90    5.78
   3  -4  14    2.94    4.95
  -3  -4  14    5.81    4.21
   3  -4  13   20.13   13.74
  -3   4 -13   37.77   10.57
   3  -4  13   32.77    9.71
  -3  -4  13   30.53    8.88
   3  -4  13   32.23    9.75
   3  -4  13   27.05    7.99
   3  -4  13   33.97   11.81
   3  -4  13   28.21   10.76
  -3  -4  13   22.81   10.85
   3  -4  12   84.45   34.54
  -3   4 -12  104.75   18.77
   3  -4  12   75.73   14.52
  -3  -4  12  110.21   33.64
  -3  -4  12   79.65   15.84
   3  -4  12   73.53   14.09
   3  -4  12   69.27   13.11
   3  -4  12   66.18   23.00
   3  -4  12   60.93   18.26
   3  -4  12   57.73   17.90
  -3  -4  12   72.10   18.34
  -3  -4  11  292.39   36.28
   3  -4  11  282.76   50.85
  -3   4 -11  281.49   32.05
   3  -4  11  181.39   22.08
  -3  -4  11  246.66   29.18
  -3  -4  11  212.65   24.88
   3  -4  11  184.03   26.34
   3  -4  11  230.98   26.83
   3  -4  11  162.27   21.52
   3  -4  11  169.57   25.71
   3  -4  11  172.51   37.40
  -3  -4  11  154.60   20.29
   3   4 -10  132.06   18.75
  -3  -4  10  231.56   34.84
   3  -4  10  238.63   34.85
  -3   4 -10  248.72   32.99
  -3  -4  10  133.79   35.51
   3  -4  10  201.21   45.68
  -3  -4  10  207.41   28.85
  -3  -4  10  181.19   23.89
   3  -4  10  178.11   28.02
   3  -4  10  211.57   32.16
   3  -4  10  165.29   27.65
   3  -4  10  194.36   28.05
   3  -4  10  179.54   41.73
  -3  -4  10  174.18   32.16
   3   4  -9   47.45    9.73
  -3  -4   9   75.68   12.41
   3  -4   9   84.92   23.54
  -3   4  -9   76.16   13.85
  -3  -4   9   44.31   12.29
   3  -4   9   70.23   25.58
  -3  -4   9   76.38   20.44
  -3  -4   9   49.33    9.21
   3  -4   9   54.91   11.28
   3  -4   9   62.23   10.92
   3  -4   9   41.14    9.08
   3  -4   9   44.55   10.76
   3  -4   9   52.34   15.76
  -3  -4   9   49.37   13.72
   3   4  -8  205.13   20.63
  -3  -4   8  332.75   31.40
   3  -4   8  313.01   39.64
  -3   4  -8  326.39   35.06
  -3  -4   8  229.23   32.24
   3  -4   8  227.56   24.46
  -3  -4   8  263.92   32.51
  -3  -4   8  199.39   24.85
   3  -4   8  218.99   25.98
   3  -4   8  291.00   31.89
   3  -4   8  221.24   23.14
   3  -4   8  128.55   15.10
   3  -4   8  231.13   27.93
   3  -4   8  187.08   19.35
  -3  -4   8  239.67   23.23
   3   4  -7   54.94    9.88
  -3  -4   7   79.20   18.40
   3  -4   7   82.83   15.95
  -3   4  -7   79.96   16.70
  -3  -4   7   53.73   13.33
   3  -4   7   61.55   11.37
  -3  -4   7   71.12   15.36
   3  -4   7   52.95    9.17
   3  -4   7   62.66   12.08
   3  -4   7   52.24   19.99
   3  -4   7   26.48    8.77
   3  -4   7   46.53    9.12
   3  -4   7   71.96   18.23
  -3  -4   7   42.85    7.84
  -3  -4   6  161.26   23.83
  -3  -4   6  161.31   21.87
   3  -4   6  150.95   21.78
  -3   4  -6  158.69   22.99
   3  -4   6  108.38   15.25
   3  -4   6   94.00   14.13
   3  -4   6  134.86   18.76
   3  -4   6   91.14   13.62
   3  -4   6   61.36    9.89
   3  -4   6   97.46   17.03
   3  -4   6  116.33   16.83
  -3  -4   5   48.28    7.69
  -3  -4   5   47.12   16.53
   3  -4   5   40.50    5.42
  -3   4  -5   44.64    7.34
  -3   4  -5   31.49    6.20
   3  -4   5   17.13    3.18
   3  -4   5   18.69    3.56
  -3  -4   4  410.01   35.72
  -3  -4   4  376.17   32.29
   3  -4   4  355.12   34.07
  -3   4  -4  424.88   36.54
  -3  -4   3  340.85   28.70
   3  -4   3  266.63   25.35
  -3   4  -3  301.04   26.66
  -3  -4   2 1675.12   37.19
   3  -4   2 1024.38   19.23
   3  -4   2 1284.63   26.22
   3   4  -2  940.85  115.13
  -3   4  -2 1493.02   33.44
  -3  -4   1  905.00   32.88
   3  -4   1  559.73   19.70
  -3   4  -1  838.74   34.67
  -3  -4   0  267.82   22.98
   3  -4   0  157.79   13.59
   3   4   0  153.38   15.20
  -3   4   0  250.84   21.31
  -3   4   0  256.24   22.42
  -3  -4  -1  944.22   39.13
   3  -4  -1  537.77   20.24
   3   4   1  542.41   22.34
  -3   4   1  899.15   31.00
  -3   4   1  854.44   31.76
  -3  -4  -2 1724.83   36.77
   3  -4  -2  914.44   22.20
  -3   4   2 1496.09   33.43
  -3  -4  -2 1297.01  157.74
  -3  -4  -3  346.85   29.74
   3  -4  -3  165.26   15.19
   3   4   3  206.42   17.79
  -3   4   3  308.74   25.32
  -3   4   3  290.84   25.60
  -3  -4  -3  299.52   24.00
  -3  -4  -4  429.54   36.25
   3   4   4  273.97   23.43
  -3   4   4  403.29   32.56
  -3   4   4  419.64   39.62
  -3  -4  -4  383.35   30.78
  -3   4   4  276.17   28.48
  -3  -4  -5   43.29    6.59
   3  -4  -5   25.26    5.83
  -3   4   5   46.79    4.44
   3   4   5   29.98    4.63
  -3   4   5   40.29    5.65
  -3  -4  -5   31.84    7.63
   3  -4  -5   18.42    4.79
  -3   4   5   27.59    7.97
  -3  -4  -5   27.32    4.37
  -3   4   5   21.48    3.79
   3  -4  -5   18.78    6.97
  -3   4   5   21.01    6.46
  -3  -4  -5   28.62    9.87
  -3   4   5   20.19    5.40
  -3  -4  -6  182.23   24.74
   3  -4  -6   94.09   15.36
  -3   4   6  169.67   22.19
   3   4   6  131.77   18.24
  -3   4   6  151.31   21.90
   3  -4  -6   98.33   13.17
  -3  -4  -6  122.91   25.88
   3  -4  -6   78.10   12.70
  -3   4   6  112.26   35.28
  -3  -4  -6  143.61   19.84
  -3   4   6  103.76   28.79
   3   4   6   80.18   11.64
   3  -4  -6   81.39   12.11
  -3  -4  -6   61.71   16.83
  -3   4   6  101.58   23.13
  -3  -4  -6  111.58   16.19
  -3   4   6   97.29   21.54
  -3  -4  -7  102.91   16.62
   3  -4  -7   56.96   10.74
  -3   4   7   74.06   11.71
   3   4   7   70.48   17.88
  -3   4   7   82.56   14.15
  -3  -4  -7   57.67   20.66
   3  -4  -7   42.37    8.79
  -3   4   7   71.04   21.35
  -3  -4  -7   76.38   14.10
  -3   4   7   58.68   10.08
   3   4   7   38.46    7.18
  -3  -4  -7   57.53   12.47
   3  -4  -7   45.12    8.87
  -3  -4  -7   18.09    7.30
  -3   4   7   55.38   13.83
  -3  -4  -7   62.21   11.25
  -3   4   7   49.27   15.35
  -3  -4  -8  349.78   32.80
   3  -4  -8  229.68   24.78
  -3   4   8  316.25   28.97
   3   4   8  241.27   23.78
  -3   4   8  296.43   30.12
  -3  -4  -8  254.11   23.96
   3  -4  -8  172.68   19.12
  -3   4   8  240.61   32.85
  -3  -4  -8  256.17   25.13
  -3   4   8  215.77   23.25
   3   4   8  175.98   18.02
   3  -4  -8  199.75   36.29
   3   4   8  209.55   21.73
  -3   4   8  207.06   48.89
  -3  -4  -8  231.60   23.29
  -3  -4  -9   91.90   14.89
   3  -4  -9   60.73   12.25
  -3   4   9   74.79   11.58
   3   4   9   56.05    9.79
  -3   4   9   76.90   18.85
  -3  -4  -9   52.88    8.60
   3  -4  -9   49.35   10.77
  -3   4   9   65.66   26.54
  -3  -4  -9   59.58   11.03
  -3   4   9   56.94   12.28
   3   4   9   35.30    7.04
  -3  -4  -9   58.28   12.69
   3  -4  -9   42.53   12.08
   3   4   9   34.11    8.04
  -3   4   9   43.24   14.48
  -3  -4  -9   43.22    8.82
  -3   4   9   40.33    8.34
  -3  -4 -10  301.26   38.88
   3  -4 -10  220.31   30.61
  -3   4  10  253.88   32.56
   3   4  10  191.76   25.93
   3  -4 -10  183.89   25.50
  -3  -4 -10  245.35   32.87
  -3   4  10  212.70   48.87
  -3   4  10  175.26   23.24
   3   4  10  144.00   20.92
  -3  -4 -10  171.72   35.22
   3  -4 -10  147.23   31.22
   3   4  10  179.83   26.92
  -3  -4 -10  186.84   26.23
  -3   4  10  167.24   39.24
  -3  -4 -11  348.57   39.11
   3  -4 -11  266.68   31.05
   3   4  11  230.30   27.17
   3  -4 -11  195.34   24.71
  -3  -4 -11  225.38   27.14
   3  -4 -11  190.17   24.23
  -3   4  11  241.10   49.94
  -3   4  11  173.71   20.56
   3   4  11  134.21   17.78
  -3  -4 -11  189.76   40.75
   3  -4 -11  165.56   20.50
   3   4  11  144.91   20.49
   3   4  11  127.64   18.61
  -3  -4 -11  142.15   19.40
  -3   4  11  147.85   32.17
  -3  -4 -12  109.14   37.16
   3  -4 -12  110.31   38.77
   3   4  12  103.03   18.59
   3  -4 -12   90.90   18.82
  -3  -4 -12   96.87   17.32
   3  -4 -12   81.31   16.44
  -3   4  12   83.57   25.57
  -3   4  12   56.29   20.65
   3   4  12   49.50   11.00
  -3  -4 -12   70.78   19.17
   3  -4 -12   51.64   12.22
   3   4  12   49.93   12.08
  -3  -4 -12   50.08   11.49
  -3   4  12   46.03   10.97
  -3  -4 -13   39.39   10.13
   3  -4 -13   40.54   10.42
   3   4  13   20.70    6.66
   3  -4 -13   28.67   14.01
  -3  -4 -13   34.64    9.09
   3  -4 -13   31.87    9.97
  -3   4  13   24.20    9.21
  -3   4  13   24.98    7.89
   3   4  13   22.84    7.23
  -3  -4 -13   31.28   13.37
   3  -4 -13   17.31    5.48
   3   4  13   24.64    9.49
   3   4  13   20.42   10.52
  -3  -4 -13   25.20    8.57
  -3   4  13   22.30    7.09
   3  -4 -14    7.79    3.18
  -3  -4 -14    8.89    5.14
   3  -4 -14   11.94    7.82
  -3   4  14    8.58    5.43
   3   4  14    7.00    4.45
  -3  -4 -14    5.08    5.67
   3   4  14    5.51    4.02
   3   4  14    3.73    5.40
  -3  -4 -14    6.06    6.58
  -3   4  14    0.68    3.01
  -3  -4 -15   11.81    4.64
   3  -4 -15    8.37    6.59
  -3   4  15    7.14    4.56
   3   4  15    4.06    4.14
  -3  -4 -15   10.88    5.29
   3   4  15    6.54    5.37
   3   4  15    5.42    5.76
  -3  -4 -15    3.79    3.39
  -3   4  15    8.66    5.00
  -3  -4 -16    2.62    2.19
   3  -4 -16    2.87    4.26
  -3   4  16    3.16    1.96
   3   4  16    2.15    2.36
  -3  -4 -16    4.95    3.97
   3   4  16    2.70    3.78
   3   4  16    3.18    3.87
  -3  -4 -16    2.67    3.39
  -3   4  16    3.75    2.70
   3  -4 -17    8.58    8.51
   3   4  17    4.56    4.07
  -3  -4 -17    6.07    5.13
   3   4  17    4.20    3.23
   3   4  17    1.13    2.15
  -3   4  17    4.17    3.88
   3   4  18    1.23    1.45
  -4  -4  17    3.81    3.74
  -4   4 -17    0.45    0.92
   4  -4  17    1.96    2.64
   4  -4  17    1.08    2.77
  -4  -4  17   -0.01    0.90
  -4  -4  16   13.90    8.44
  -4   4 -16    9.99    6.41
   4  -4  16    3.90    3.21
   4  -4  16    4.80    3.53
   4  -4  16    6.65    5.19
  -4  -4  16    5.03    3.72
  -4  -4  15    8.71    7.26
  -4   4 -15    7.54    7.22
   4  -4  15    5.11    2.91
   4  -4  15    1.55    3.60
   4  -4  15    4.77    4.05
  -4  -4  15    0.41    1.59
  -4  -4  14    4.65    4.19
  -4   4 -14    2.73    4.56
   4  -4  14    2.86    4.18
   4  -4  14    2.21    3.05
   4  -4  14   -1.20    4.02
   4  -4  14    1.48    5.04
  -4  -4  14    0.00    2.49
  -4  -4  13   33.12   11.49
  -4   4 -13   20.07    8.61
   4  -4  13   19.88    6.09
   4  -4  13   23.07    5.74
   4  -4  13   16.21    7.64
   4  -4  13   24.07   10.37
  -4  -4  13   15.57    6.79
   4  -4  12   27.77   20.99
  -4   4 -12   37.65   26.92
  -4  -4  12   37.50   19.13
  -4  -4  12   77.22   20.02
  -4   4 -12   64.22   13.37
   4  -4  12   43.44   11.12
   4  -4  12   41.78   12.13
   4  -4  12   35.78   14.60
   4  -4  12   30.39    9.51
  -4  -4  12   35.38    8.20
   4  -4  11  255.10   29.96
  -4   4 -11  289.27   34.50
  -4  -4  11  189.93   53.18
  -4   4 -11  233.41   31.96
   4  -4  11  192.86   23.96
   4  -4  11  207.59   61.85
   4  -4  11  163.41   25.73
   4  -4  11  163.43   22.59
  -4  -4  11  202.21   26.44
   4   4 -10   62.24   13.01
   4  -4  10   71.28   34.42
  -4   4 -10  108.95   34.02
  -4  -4  10   80.14   21.04
  -4  -4  10  108.59   33.18
  -4   4 -10   82.94   14.99
   4  -4  10   66.16   10.17
   4  -4  10   99.79   20.41
   4  -4  10   66.75   14.59
   4  -4  10   69.67   14.51
  -4  -4  10   74.72   11.74
   4   4  -9   81.85    9.96
   4  -4   9  122.78   15.78
  -4   4  -9  131.44   16.64
  -4  -4   9  100.21   22.89
  -4  -4   9  123.26   36.38
  -4   4  -9  106.55   13.95
   4  -4   9   63.54    8.10
   4  -4   9   94.05   17.55
   4  -4   9   69.10   12.54
   4  -4   9   33.34   10.12
   4  -4   9   73.59   12.54
  -4  -4   9   65.73    9.96
   4   4  -8   59.07   10.32
   4  -4   8   81.95   14.61
  -4   4  -8   97.40   16.56
  -4  -4   8   59.43   23.27
  -4  -4   8   74.07   22.05
  -4  -4   8   95.73   20.24
   4  -4   8   50.72    8.58
   4  -4   8   52.76   10.28
   4  -4   8   32.04    9.58
   4  -4   8   66.11   18.32
  -4  -4   8   37.56   10.67
  -4  -4   8   50.88   11.17
   4   4  -7   69.79   11.49
   4  -4   7   95.39   22.76
  -4   4  -7  107.45   31.42
  -4  -4   7   80.15   25.24
  -4  -4   7   79.60   22.09
  -4  -4   7   68.45    9.79
   4  -4   7   45.05    9.16
   4  -4   7   81.32   23.18
   4  -4   7   42.59    8.74
   4  -4   7   32.02    7.98
   4  -4   7   54.64   22.88
  -4  -4   7   42.86   10.96
  -4  -4   7   43.08    7.83
  -4  -4   6  163.89   26.56
   4  -4   6  144.87   21.89
  -4   4  -6  144.24   25.50
  -4  -4   6  119.41   21.82
  -4  -4   6  131.19   32.81
  -4  -4   6  124.04   33.66
  -4   4  -6  107.74   18.47
   4  -4   6  107.81   19.38
   4  -4   6   78.73   13.07
   4  -4   6   58.05   10.65
  -4  -4   6   81.31   15.35
  -4  -4   5 1156.04   58.75
   4  -4   5  958.92   47.34
  -4   4  -5 1142.09   59.64
  -4  -4   5  857.38   43.93
  -4  -4   5  946.93   51.25
  -4  -4   5  900.18   45.59
  -4   4  -5  869.26   45.93
   4  -4   5  940.43  137.92
   4  -4   5  570.61   30.55
   4  -4   5  704.81  103.63
  -4  -4   5  781.25   40.61
  -4  -4   4  291.66   42.72
   4  -4   4  218.52   30.52
  -4   4  -4  268.56   39.33
  -4  -4   4  224.74   32.29
  -4  -4   4  229.43   33.24
  -4  -4   4  195.40   12.31
  -4   4  -4  207.36   15.06
   4  -4   4  209.51   14.91
   4  -4   4  127.94   20.13
   4  -4   4  127.54   11.43
   4  -4   4  143.53   23.22
  -4  -4   4  180.58   12.53
  -4  -4   3  172.33   24.51
   4  -4   3  135.07   18.02
  -4   4  -3  201.43   27.28
  -4  -4   3  173.44   23.35
  -4   4  -3  168.64   29.43
   4  -4   3  214.69   21.89
   4  -4   3  142.00   12.28
   4  -4   3  120.86   20.71
  -4  -4   2  125.64   18.08
   4  -4   2   67.92    9.35
  -4   4  -2   95.57   14.20
  -4  -4   2   81.22   12.10
  -4  -4   2   82.40   12.94
  -4   4  -2   72.93   21.88
   4  -4   2   74.58   13.11
   4  -4   2   44.68    8.28
  -4  -4   1 1285.01   40.18
   4  -4   1  856.21   29.96
  -4  -4   1  980.59  122.10
  -4  -4   1  975.81   39.36
  -4   4  -1  805.02   31.59
   4  -4   1  725.18   90.39
  -4  -4   1  623.94   25.22
   4  -4   1  461.17   58.04
  -4  -4   0 2143.90   57.90
   4  -4   0 1415.33   29.71
  -4   4   0 2056.33   44.89
  -4  -4   0 1713.87   38.46
  -4  -4   0 1727.42   38.44
  -4   4   0 1466.36   34.50
   4  -4   0 1251.51   30.82
  -4  -4   0 1157.26   32.40
  -4  -4  -1 1314.11  161.51
   4  -4  -1  789.77   20.51
  -4   4   1 1257.98  154.80
  -4  -4  -1  939.10   35.20
  -4  -4  -1  974.13   41.86
  -4   4   1  830.78   32.07
   4  -4  -1  657.69   26.77
  -4  -4  -1  622.17   27.72
   4  -4  -1  372.96   17.27
  -4  -4  -1  740.31   29.47
  -4  -4  -2   76.31   12.07
   4  -4  -2   63.60    9.84
   4   4   2   64.98    8.95
  -4   4   2  102.03   15.32
  -4   4   2   68.27   12.25
  -4  -4  -2  150.12   21.30
  -4   4   2   84.94   12.98
   4  -4  -2   57.05    9.17
  -4  -4  -2   51.86   11.99
  -4  -4  -2   62.68   17.32
   4  -4  -2   39.51    6.82
  -4   4   2   54.42   15.18
  -4  -4  -2   75.25   11.54
  -4  -4  -3  210.42   28.63
   4  -4  -3   82.31   12.19
   4   4   3  128.44   16.97
  -4   4   3  172.91   23.88
  -4   4   3  131.09   18.56
  -4  -4  -3  178.58   24.03
  -4   4   3  127.58   18.78
  -4  -4  -3  179.10   24.24
  -4   4   3  137.74   20.97
   4  -4  -3   86.26   13.09
  -4  -4  -3  138.70   22.38
  -4   4   3  147.31   13.31
  -4  -4  -4  300.83   18.33
   4  -4  -4  156.76   21.47
   4   4   4  195.87   25.41
  -4   4   4  288.79   42.60
  -4   4   4  202.09   15.39
  -4  -4  -4  211.45   27.73
  -4   4   4  198.14   28.87
  -4  -4  -4  217.51   29.05
  -4   4   4  218.79   38.10
   4  -4  -4  134.40   25.01
  -4  -4  -4  134.00   35.61
  -4   4   4  178.56   37.84
  -4  -4  -4  198.48   14.38
  -4  -4  -5 1166.97   58.72
   4  -4  -5  690.45   37.58
   4   4   5  831.97   41.80
  -4   4   5 1152.67   58.98
  -4   4   5  664.85   40.06
  -4  -4  -5  907.87   46.19
  -4   4   5  845.27   50.04
  -4  -4  -5  911.01   47.32
  -4  -4  -5  708.89   41.73
  -4  -4  -5  605.91   33.84
  -4   4   5  708.03   49.09
  -4  -4  -5  774.66   41.64
  -4  -4  -6  182.33   27.20
   4  -4  -6   88.88   15.63
   4   4   6  113.23   17.35
  -4   4   6  165.06   26.61
  -4  -4  -6  128.65   19.46
   4  -4  -6   65.03   12.07
  -4   4   6  120.01   32.55
  -4  -4  -6  124.84   19.62
  -4   4   6  113.55   19.48
   4   4   6   59.80    9.67
  -4  -4  -6   99.41   25.54
   4  -4  -6   72.65   12.40
  -4  -4  -6   69.49   15.60
  -4   4   6   95.08   24.31
  -4  -4  -6   89.73   15.22
  -4   4   6   98.33   25.18
  -4  -4  -7  121.01   32.27
   4  -4  -7   55.29   11.52
   4   4   7   68.09   12.14
  -4   4   7   92.41   14.98
  -4  -4  -7   73.14   12.63
   4  -4  -7   40.00    9.62
  -4   4   7   75.98   19.02
  -4  -4  -7   73.46   13.75
  -4   4   7   63.66   11.89
   4   4   7   29.43    6.15
  -4  -4  -7   53.61   15.07
   4  -4  -7   44.36   10.47
   4   4   7   38.55    8.77
  -4  -4  -7   29.26    9.52
  -4   4   7   54.42   17.85
  -4  -4  -7   48.07   10.91
  -4   4   7   53.73   14.78
  -4  -4  -8  108.17   16.85
   4  -4  -8   64.97   12.42
   4   4   8   63.96   10.45
  -4   4   8   96.25   36.19
  -4  -4  -8   67.78   10.62
   4  -4  -8   48.30   12.34
  -4   4   8   79.37   29.74
  -4  -4  -8   67.49   11.62
  -4   4   8   77.67   17.28
   4   4   8   32.01    6.57
  -4  -4  -8   63.67   17.56
   4  -4  -8   43.93   14.77
   4   4   8   51.65   10.17
  -4  -4  -8   21.09    8.57
  -4   4   8   62.07   18.98
  -4  -4  -8   49.10    9.75
  -4   4   8   57.91   11.44
  -4  -4  -9  134.18   43.24
   4  -4  -9   94.72   15.21
   4   4   9   87.95   10.32
  -4   4   9  144.22   23.26
   4  -4  -9   69.98   10.74
  -4   4   9  119.20   32.89
  -4  -4  -9   92.59   11.68
  -4   4   9  111.16   23.00
   4   4   9   50.26    6.94
  -4  -4  -9   86.10   21.90
   4  -4  -9   61.68   15.25
   4   4   9   57.40   21.70
  -4   4   9   73.43   22.24
  -4  -4  -9   50.04   10.72
  -4   4   9   60.74    9.94
  -4  -4 -10  120.27   16.48
   4  -4 -10   87.00   14.91
   4   4  10   53.09   23.41
  -4   4  10   91.94   27.32
   4  -4 -10   65.28   12.02
  -4   4  10  106.35   30.12
  -4  -4 -10   99.40   15.17
  -4   4  10   99.74   22.25
   4   4  10   51.64    8.57
  -4  -4 -10   78.68   23.19
   4  -4 -10   48.23   16.74
   4   4  10   56.01   13.43
   4   4  10   51.15   10.98
  -4   4  10   90.86   20.06
  -4  -4 -10   60.35   11.32
  -4   4  10   79.55   21.33
  -4  -4 -11  326.54   37.95
   4  -4 -11  274.48   33.67
   4   4  11  185.32   26.01
   4  -4 -11  222.46   28.16
  -4  -4 -11  254.13   31.08
   4  -4 -11  227.89   42.58
  -4   4  11  258.71   45.01
   4   4  11  137.79   18.16
  -4  -4 -11  214.60   39.01
   4  -4 -11  164.88   20.45
   4   4  11  142.78   21.06
   4   4  11  128.54   19.14
  -4  -4 -11  159.19   21.96
  -4   4  11  173.85   24.26
  -4  -4 -12   78.81   16.67
   4  -4 -12   51.84   29.40
   4   4  12   50.21   11.87
   4  -4 -12   59.86   16.13
  -4  -4 -12   70.44   10.85
   4  -4 -12   56.38   10.04
  -4   4  12   60.73   12.08
   4   4  12   29.59    8.19
  -4  -4 -12   45.02   17.52
   4   4  12   32.95   10.44
   4   4  12   30.89    9.98
  -4  -4 -12   29.77   10.17
  -4   4  12   37.21    8.54
   4  -4 -13   24.89    8.62
  -4  -4 -13   28.34    7.94
   4  -4 -13   22.47    7.76
  -4   4  13   31.09   13.48
   4   4  13   10.40    5.03
  -4  -4 -13   25.16    9.31
   4   4  13   13.67    7.10
   4   4  13   12.31    7.78
  -4  -4 -13   20.69    7.24
  -4   4  13   18.09    7.68
   4  -4 -14    1.77    1.33
  -4  -4 -14    2.68    2.84
   4  -4 -14    3.19    4.93
  -4   4  14    2.34    2.59
   4   4  14    3.15    3.67
  -4  -4 -14    6.22    5.00
   4   4  14    3.23    4.61
   4   4  14   -0.94    4.29
  -4  -4 -14    4.86    4.84
  -4   4  14    2.00    3.07
  -4  -4 -15    4.56    3.01
   4  -4 -15    6.83    5.59
  -4   4  15    3.07    1.80
   4   4  15    1.41    2.56
  -4  -4 -15    7.33    7.20
   4   4  15    4.91    5.57
   4   4  15   -1.23    3.63
  -4   4  15    4.30    4.18
   4  -4 -16   13.65    6.82
  -4   4  16    6.27    3.47
   4   4  16    6.71    5.32
  -4  -4 -16    7.41    6.66
   4   4  16    1.62    3.42
   4   4  16    3.41    3.44
  -4  -4 -16    1.64    1.77
  -4   4  16    4.01    4.15
   4  -4 -17    3.77    2.71
   4   4  17    1.57    2.75
   4   4  17    2.62    3.06
  -4   4  17    2.01    3.21
  -5  -4  16    3.58    2.44
   5  -4  16    0.93    1.09
   5  -4  16    0.82    1.90
  -5  -4  15    6.28    4.36
  -5   4 -15    4.83    3.86
   5  -4  15    0.04    0.99
   5  -4  15    3.88    4.63
   5  -4  15    2.24    3.78
  -5  -4  15    0.38    1.03
  -5  -4  14    6.49    3.89
  -5   4 -14    3.19    4.53
   5  -4  14    1.48    2.15
   5  -4  14    1.98    3.42
   5  -4  14    1.57    3.63
  -5  -4  14    2.69    2.76
  -5  -4  13    0.98    1.18
  -5  -4  13   19.14    7.03
  -5   4 -13   10.01    5.90
   5  -4  13    5.99    3.20
   5  -4  13    7.63    4.83
   5  -4  13    7.14    6.54
  -5  -4  13    5.04    3.61
  -5  -4  12   33.30   13.79
  -5  -4  12   47.61    8.17
  -5   4 -12   33.26    9.45
   5  -4  12   41.01    9.43
   5  -4  12   35.91   11.40
   5  -4  12   29.80   10.21
  -5  -4  12   20.97    6.15
  -5  -4  11   35.71   14.67
  -5  -4  11   38.58   16.87
  -5   4 -11   35.75    9.53
   5  -4  11   28.40   10.56
   5  -4  11   32.32    8.39
   5  -4  11   22.37    7.04
  -5  -4  11   17.53    6.25
   5   4 -10   49.70   10.29
  -5   4 -10   82.74   17.81
  -5  -4  10   83.90   28.79
  -5  -4  10   92.42   26.44
   5  -4  10   56.80   18.53
   5  -4  10   40.40   10.52
   5  -4  10   63.37   15.76
  -5  -4  10   39.40   14.55
  -5  -4  10   53.55   18.82
   5   4  -9  102.66   14.26
  -5   4  -9  166.85   23.03
  -5  -4   9  143.52   37.80
  -5  -4   9  168.89   41.88
  -5  -4   9  181.44   43.53
  -5   4  -9  153.47   20.64
   5  -4   9  150.57   22.02
   5  -4   9  100.85   18.54
   5  -4   9   72.48   11.69
   5  -4   9  138.77   36.76
  -5  -4   9   89.58   26.12
  -5  -4   9  113.08   14.92
   5   4  -8   39.15    9.24
  -5   4  -8   56.21   12.24
  -5  -4   8   51.26   20.52
  -5  -4   8   47.39   15.35
  -5  -4   8   47.33    9.22
  -5   4  -8   47.74   10.70
   5  -4   8   49.14   11.19
   5  -4   8   33.64    9.44
   5  -4   8   27.34    8.16
   5  -4   8   32.09    9.77
  -5  -4   8   30.02    9.50
  -5  -4   8   29.15    6.82
   5   4  -7  119.27   13.48
  -5   4  -7  135.62   24.42
  -5  -4   7  137.60   36.57
  -5  -4   7  149.32   41.44
  -5  -4   7  123.62   15.97
  -5   4  -7  104.06   12.57
   5  -4   7   58.00    9.78
   5  -4   7   75.12   19.10
  -5  -4   7   94.48   20.21
  -5   4  -6  374.43   47.89
  -5  -4   6  301.48   38.42
  -5  -4   6  326.06   41.98
  -5  -4   6  290.60   38.38
  -5   4  -6  265.52   35.25
   5  -4   6  253.27   37.05
   5  -4   6  154.32   29.39
   5  -4   6  176.06   25.42
  -5  -4   6  203.11   37.54
  -5  -4   5   62.83   12.03
  -5   4  -5   58.97   11.57
  -5  -4   5   67.98   21.84
  -5  -4   5   66.69   18.86
  -5  -4   5   55.55   13.79
   5  -4   5   72.19   21.38
   5  -4   5   30.48    6.05
  -5  -4   5   27.67   14.65
   5  -4   5   34.64    8.78
   5  -4   5   36.60   13.80
  -5  -4   5   49.17   13.85
  -5  -4   4  184.44   21.69
  -5   4  -4  203.22   23.21
  -5  -4   4  167.48   18.48
  -5  -4   4  172.52   18.81
  -5  -4   4  144.49   33.75
  -5   4  -4  176.56   21.96
   5  -4   4  195.72   26.69
  -5  -4   4  128.07   23.22
   5  -4   4  114.86   14.70
   5  -4   4  123.54   13.15
  -5  -4   4  173.08   42.13
  -5  -4   3   -0.17    5.57
  -5  -4   3    1.82    5.24
  -5  -4   3    3.25    6.20
  -5   4  -3    3.83    6.97
   5  -4   3    1.68    4.34
  -5  -4   3    5.53    3.96
  -5  -4   3    6.41    3.59
  -5  -4   2  320.59   25.22
  -5   4  -2  319.75   22.23
  -5  -4   2  271.13   18.33
  -5  -4   2  271.12   19.22
  -5   4  -2  258.43   18.99
   5  -4   2  209.94   17.98
  -5  -4   2  179.55   28.47
   5  -4   2  140.04   12.98
  -5  -4   1  245.71   35.75
   5  -4   1  165.76   23.76
  -5   4  -1  242.18   41.87
  -5   4  -1  142.28   24.69
  -5  -4   1  195.25   28.95
  -5  -4   1  207.54   31.58
  -5   4  -1  188.52   31.35
  -5  -4   1  143.17   37.40
   5  -4   1  103.19   10.85
  -5   4  -1  109.76   19.49
  -5  -4   1  172.85   14.19
  -5  -4   0   20.09   10.05
   5  -4   0    9.21    3.80
  -5   4   0   19.48    8.59
  -5   4   0   14.13    6.57
  -5  -4   0    9.39    5.26
  -5  -4   0   23.14    8.68
  -5   4   0   15.33    5.87
   5  -4   0   17.35    7.43
  -5  -4   0   14.20    6.76
   5  -4   0    7.81    3.81
  -5   4   0   12.89    4.12
  -5  -4   0   19.75    5.81
  -5  -4  -1  248.29   35.80
   5  -4  -1  148.25   21.83
  -5   4   1  239.05   37.11
  -5   4   1  159.09   35.25
  -5  -4  -1  192.26   28.41
  -5   4   1  147.68   21.58
  -5  -4  -1  156.07   24.82
  -5   4   1  190.62   29.08
   5  -4  -1  149.27   13.78
  -5  -4  -1  155.00   33.68
   5  -4  -1  101.00   10.29
  -5   4   1  139.18   24.14
  -5  -4  -1  169.66   25.51
  -5  -4  -2  365.40   22.80
   5  -4  -2  207.82   14.49
  -5   4   2  339.86   22.27
  -5   4   2  230.96   16.41
  -5  -4  -2  243.25   16.93
  -5   4   2  214.39   25.72
  -5  -4  -2  290.63   31.48
  -5   4   2  241.72   17.72
   5  -4  -2  170.45   13.68
  -5  -4  -2  191.62   28.12
   5  -4  -2  119.89   10.96
  -5   4   2  180.47   16.49
  -5  -4  -2  220.82   21.49
  -5  -4  -3    3.88    5.41
   5  -4  -3    5.33    8.17
  -5   4   3    3.15    6.59
  -5   4   3    2.42    4.85
  -5  -4  -3    2.68    5.62
  -5   4   3    5.66    3.84
  -5   4   3    5.13    5.96
  -5  -4  -3    0.88    2.79
   5  -4  -3    2.11    4.75
  -5  -4  -3    2.87    4.77
   5  -4  -3    1.69    3.15
  -5   4   3    4.34    3.16
  -5  -4  -3    3.92    4.79
  -5  -4  -4  202.21   21.35
   5  -4  -4  115.06   13.82
  -5   4   4  211.41   22.34
  -5   4   4  159.90   18.83
  -5  -4  -4  171.46   18.25
  -5   4   4  157.27   17.10
  -5  -4  -4  180.70   19.39
  -5   4   4  163.19   17.89
  -5  -4  -4  116.01   24.16
   5  -4  -4  116.88   20.57
  -5  -4  -4  134.30   30.31
   5  -4  -4   77.38    9.75
  -5   4   4  155.58   25.95
  -5  -4  -4  169.06   18.59
  -5  -4  -5   62.82   11.06
   5  -4  -5   30.74    7.05
  -5   4   5   75.79   20.96
  -5   4   5   53.85   18.16
  -5  -4  -5   50.36    8.97
  -5   4   5   43.64   14.72
  -5  -4  -5   55.44   10.88
  -5   4   5   59.45   16.42
  -5  -4  -5   39.49    9.39
   5  -4  -5   37.28   10.06
  -5  -4  -5   41.61   11.57
  -5   4   5   49.60   14.45
  -5  -4  -5   47.01    9.99
  -5   4   5   59.12   16.41
  -5  -4  -6  423.27   52.63
   5  -4  -6  214.49   28.82
  -5   4   6  390.44   50.03
  -5  -4  -6  296.00   37.31
  -5   4   6  292.60   44.51
  -5  -4  -6  298.32   38.43
  -5   4   6  275.35   35.79
  -5  -4  -6  211.32   47.13
   5  -4  -6  159.03   38.31
   5   4   6  154.97   21.64
  -5  -4  -6  159.00   40.97
  -5   4   6  212.55   35.80
  -5  -4  -6  216.10   28.93
  -5   4   6  201.95   29.82
  -5  -4  -7  151.87   15.37
   5  -4  -7   77.28   11.72
  -5   4   7  159.52   41.42
  -5  -4  -7  107.48   11.38
   5  -4  -7   60.51   10.86
  -5   4   7  119.86   37.37
  -5  -4  -7  111.45   12.83
  -5   4   7  111.55   15.08
  -5  -4  -7   89.37   22.82
   5  -4  -7   65.99    8.40
   5   4   7   65.24   21.82
  -5  -4  -7   56.86   19.90
  -5   4   7   85.52   32.09
  -5  -4  -7   81.20   12.38
  -5   4   7   99.36   21.51
  -5  -4  -8   59.68   10.36
   5  -4  -8   29.69    9.24
  -5   4   8   58.57   24.44
  -5  -4  -8   32.84   11.94
   5  -4  -8   30.88    9.78
  -5   4   8   49.49   14.63
  -5  -4  -8   42.21    9.94
  -5   4   8   49.07   11.23
  -5  -4  -8   33.83   14.47
   5  -4  -8   24.84   10.70
   5   4   8   27.63    9.16
  -5  -4  -8   22.43    6.33
   5   4   8   21.20    6.51
  -5   4   8   36.08   11.49
  -5  -4  -8   24.27    7.46
  -5   4   8   26.25    7.95
  -5  -4  -9  169.65   20.81
   5  -4  -9  109.72   16.25
  -5   4   9  126.18   45.92
   5  -4  -9  100.23   18.68
  -5   4   9  145.02   21.32
  -5  -4  -9  133.79   30.97
  -5   4   9  160.44   37.17
  -5  -4  -9  111.74   21.57
   5  -4  -9   69.47   20.52
   5   4   9   88.40   15.65
  -5  -4  -9   45.96   17.34
   5   4   9   74.99   14.15
  -5   4   9  123.71   25.63
  -5  -4  -9  126.64   19.44
  -5   4   9  118.75   17.82
  -5  -4 -10   90.98   16.08
   5  -4 -10   55.69   14.73
  -5   4  10   58.07   34.11
   5  -4 -10   49.38   12.81
  -5   4  10   83.08   26.28
  -5  -4 -10   77.58   22.19
  -5   4  10   96.44   27.08
  -5  -4 -10   79.75   17.48
   5   4  10   45.55   11.21
   5   4  10   39.56   11.58
  -5   4  10   81.51   19.26
  -5  -4 -10   60.83   12.69
  -5   4  10   91.33   20.27
   5  -4 -11   37.00    8.36
  -5  -4 -11   41.07    8.56
  -5   4  11   45.77   15.99
  -5  -4 -11   26.09   11.09
   5   4  11   22.21    8.50
   5   4  11   14.65    6.89
  -5   4  11   28.09   11.27
  -5  -4 -11   24.03    7.65
  -5   4  11   39.00   14.02
   5  -4 -12   45.92    8.81
  -5  -4 -12   41.00    9.27
   5  -4 -12   37.33   12.22
  -5   4  12   45.85    7.95
  -5  -4 -12   38.77   12.45
   5   4  12   26.04    7.22
   5   4  12   19.69    7.90
  -5  -4 -12   29.33    7.39
  -5   4  12   32.70    9.06
   5  -4 -13   11.55    8.78
  -5  -4 -13    9.60    3.88
   5  -4 -13   14.17    7.45
  -5   4  13   14.26    6.82
  -5  -4 -13    9.87    6.08
   5   4  13    1.99    2.58
   5   4  13    2.56    3.67
  -5  -4 -13    6.31    5.28
  -5   4  13    6.11    4.78
   5  -4 -14    3.67    4.56
  -5  -4 -14    3.83    2.41
   5  -4 -14    2.41    4.65
  -5   4  14    2.75    2.10
  -5  -4 -14    1.19    2.55
   5   4  14    0.76    3.45
   5   4  14    0.63    1.47
  -5  -4 -14    2.24    3.20
  -5   4  14    1.83    3.07
   5  -4 -15    3.80    2.73
  -5   4  15    1.83    2.37
  -5  -4 -15    1.10    1.97
   5   4  15    1.04    3.37
   5   4  15    0.73    3.09
  -5  -4 -15    0.63    1.32
  -5   4  15    2.25    2.58
   5  -4 -16    2.39    2.50
   5   4  16    0.17    1.32
   5   4  16    0.37    2.33
   5   4  16   -0.85    2.35
  -5   4  16    0.50    1.34
  -6  -4  15    1.13    1.37
   6  -4  15    0.69    1.56
   6  -4  15    0.89    1.58
  -6  -4  14    2.20    2.83
  -6   4 -14    0.59    1.41
   6  -4  14    1.81    1.97
   6  -4  14   -0.02    1.87
   6  -4  14    2.95    2.49
  -6  -4  13    0.43    0.85
  -6  -4  13    5.18    2.71
  -6   4 -13    6.10    4.54
   6  -4  13    2.44    2.95
   6  -4  13    2.27    3.78
   6  -4  13    5.39    4.70
  -6  -4  12    8.49    5.62
  -6  -4  12    6.84    3.53
  -6   4 -12    4.85    4.02
   6  -4  12    5.18    3.38
   6  -4  12    5.11    3.16
   6  -4  12    4.26    4.42
  -6  -4  12    0.70    1.51
  -6  -4  11   29.41   15.69
  -6  -4  11   38.20   10.91
  -6   4 -11   23.28   13.01
   6  -4  11   27.80   11.67
   6  -4  11   17.40    6.23
   6  -4  11   61.07   17.17
  -6  -4  11    0.51    1.03
  -6  -4  10    7.77    6.97
  -6  -4  10   15.08    7.67
  -6  -4  10   10.83    6.75
  -6   4 -10   13.98    6.73
   6  -4  10   13.95    6.18
   6  -4  10    5.47    6.20
   6  -4  10    3.18    3.20
   6  -4  10    7.76    5.74
  -6  -4  10    5.66    2.77
  -6  -4   9   47.92   15.38
  -6  -4   9   59.10   21.25
  -6  -4   9   43.84   17.39
  -6   4  -9   46.48   14.69
   6  -4   9   29.10    7.66
   6  -4   9   22.32    6.36
   6  -4   9   12.91    5.69
   6  -4   9   20.88    6.87
  -6  -4   9   29.04    7.04
   6   4  -8   20.24    6.98
  -6   4  -8   19.08    8.13
  -6  -4   8   25.77   10.29
  -6  -4   8   25.24   11.78
  -6  -4   8   16.44    5.63
   6  -4   8   20.37    9.57
   6  -4   8    5.36    4.57
   6  -4   8    4.79    6.50
   6  -4   8    7.72    5.34
  -6  -4   8    9.31    4.69
   6   4  -7   42.65   10.29
  -6   4  -7   49.47   10.96
  -6  -4   7   57.91   18.96
  -6  -4   7   42.76    9.13
  -6   4  -7   49.83   11.20
   6  -4   7   42.32   11.76
   6  -4   7   22.41    6.02
   6  -4   7   26.04   10.30
   6  -4   7   25.34    7.44
  -6  -4   7   36.86   11.33
  -6   4  -6  118.31   17.47
  -6  -4   6   98.60   17.73
  -6  -4   6  119.07   38.96
  -6  -4   6   95.47   13.25
  -6   4  -6  102.21   15.73
   6  -4   6  103.12   30.59
   6  -4   6   39.04    9.31
   6  -4   6   50.52    8.07
  -6  -4   6   77.94   17.08
  -6  -4   5  257.98   29.94
  -6   4  -5  238.87   28.63
  -6  -4   5  207.46   25.19
  -6  -4   5  212.66   27.84
  -6  -4   5  206.22   23.71
  -6   4  -5  222.72   44.73
   6  -4   5  180.69   25.28
  -6  -4   5  105.72   23.23
   6  -4   5  113.73   14.35
  -6  -4   5  174.52   43.98
  -6  -4   4   62.13   35.02
  -6   4  -4   68.77   22.75
  -6  -4   4   74.56   29.13
  -6   4  -4   54.52   12.42
   6  -4   4   53.73   10.48
  -6  -4   4   34.40   17.80
   6  -4   4   36.24   11.18
  -6  -4   4   63.74   11.19
  -6   4  -3  538.63   41.71
  -6  -4   3  465.93   36.40
  -6  -4   3  489.99   40.22
   6  -4   3  376.18   32.37
  -6  -4   3  305.10   32.00
   6  -4   3  264.13   24.72
  -6  -4   2  362.58   46.12
  -6   4  -2  303.60   42.69
  -6  -4   2  271.21   35.84
  -6  -4   2  300.43   45.39
  -6   4  -2  248.33   33.30
   6  -4   2  179.42   30.73
  -6  -4   2  166.51   35.93
   6  -4   2  122.47   18.49
  -6  -4   2  189.86   26.69
  -6  -4   1   30.90   12.76
  -6   4  -1   23.22    8.17
  -6   4  -1   16.12    6.62
  -6  -4   1   35.96    9.29
  -6  -4   1   31.42   14.94
  -6   4  -1   19.88    7.59
   6  -4   1   13.45    6.35
  -6  -4   1   13.36    6.11
   6  -4   1    8.90    5.81
  -6   4  -1    8.79    3.98
  -6  -4   1   15.66    7.53
  -6  -4   0  220.98   29.43
  -6   4   0  213.02   31.41
  -6   4   0  157.36   22.15
  -6  -4   0  179.93   24.48
  -6  -4   0  188.41   25.91
  -6   4   0  184.86   25.62
   6  -4   0  126.31   18.59
  -6  -4   0  132.77   33.54
   6  -4   0   98.08   15.82
  -6   4   0  142.87   21.24
  -6  -4  -1   29.66   10.65
   6  -4  -1   14.23    4.66
  -6   4   1   21.32    8.61
  -6   4   1   17.38    6.69
  -6  -4  -1   18.62    6.90
  -6   4   1   12.25    5.63
  -6  -4  -1   18.67    6.67
  -6   4   1   23.32    7.97
   6  -4  -1   12.29    5.62
  -6  -4  -1   14.15    6.60
   6  -4  -1    7.98    6.18
  -6   4   1   12.04    5.70
  -6  -4  -1   16.56    6.08
  -6  -4  -2  356.99   45.08
   6  -4  -2  204.18   26.72
  -6   4   2  314.59   41.69
  -6   4   2  232.04   31.17
  -6  -4  -2  260.38   33.98
  -6   4   2  216.41   29.83
  -6  -4  -2  262.67   34.39
  -6   4   2  296.47   50.66
   6  -4  -2  153.57   21.55
  -6  -4  -2  184.64   33.31
   6  -4  -2  104.90   15.64
  -6   4   2  182.12   28.24
  -6  -4  -2  197.93   28.11
  -6  -4  -3  561.08   41.69
   6  -4  -3  311.31   24.78
  -6   4   3  550.94   41.60
  -6   4   3  429.49   33.74
  -6  -4  -3  455.84   35.37
  -6   4   3  423.67   33.05
  -6  -4  -3  465.47   36.03
  -6   4   3  458.89   36.05
   6  -4  -3  290.34   24.18
   6   4   3  246.04   33.71
  -6  -4  -3  303.93   27.82
   6  -4  -3  221.37   19.27
  -6   4   3  366.45   29.35
  -6  -4  -3  350.28   29.82
  -6  -4  -4   75.55   23.74
   6  -4  -4   40.30   11.00
  -6   4   4   88.69   33.99
  -6   4   4   67.39   26.35
  -6  -4  -4   57.97   11.34
  -6   4   4   53.87   16.05
  -6  -4  -4   64.92   13.14
  -6   4   4   81.06   23.60
   6  -4  -4   33.94    7.97
   6   4   4   38.77   15.55
   6   4   4   36.62   12.62
  -6  -4  -4   43.27   11.37
   6  -4  -4   29.10    7.00
   6   4   4   33.43    7.01
  -6   4   4   67.68   17.13
  -6  -4  -4   62.39   11.07
  -6  -4  -5  258.43   30.59
   6  -4  -5  141.18   19.50
  -6   4   5  257.65   39.21
  -6   4   5  212.53   40.92
  -6  -4  -5  203.52   24.61
  -6   4   5  184.88   43.75
  -6  -4  -5  197.10   28.70
  -6   4   5  203.18   25.14
   6  -4  -5  115.96   15.59
   6   4   5  104.66   15.70
  -6  -4  -5  143.95   36.55
   6   4   5  106.64   13.69
  -6   4   5  148.99   39.92
  -6  -4  -5  148.53   20.16
  -6   4   5  169.07   24.02
  -6  -4  -6  143.60   18.29
   6  -4  -6   68.70   13.37
  -6   4   6  134.54   42.14
  -6  -4  -6  104.48   14.39
  -6   4   6  103.91   32.44
  -6  -4  -6  124.38   28.72
  -6   4   6  119.65   34.53
  -6  -4  -6   79.73   23.94
   6  -4  -6   47.27    8.21
   6   4   6   51.31    8.90
  -6  -4  -6   67.19   17.47
   6   4   6   54.79    8.93
  -6   4   6   83.42   21.54
  -6  -4  -6   69.99   14.29
  -6   4   6   86.87   16.04
  -6  -4  -7   60.14   12.13
   6  -4  -7   33.75    8.98
  -6   4   7   51.99   22.97
  -6  -4  -7   36.71    8.39
   6  -4  -7   23.10    8.95
  -6   4   7   49.20   15.40
  -6  -4  -7   45.63   12.86
  -6   4   7   54.67   20.58
  -6  -4  -7   36.07   13.58
   6  -4  -7   19.54    5.27
   6   4   7   24.08    7.56
  -6  -4  -7   24.67    7.65
   6   4   7   15.03    5.36
  -6   4   7   40.56   17.03
  -6  -4  -7   36.86   11.86
  -6   4   7   38.11   13.67
  -6  -4  -8   24.25    7.11
   6  -4  -8   15.98    6.34
  -6   4   8   19.19   19.89
   6  -4  -8   13.39    8.37
  -6   4   8   16.10    7.78
  -6  -4  -8   14.87    6.18
  -6   4   8   39.40   13.59
  -6  -4  -8   13.48    7.45
   6  -4  -8    8.07    4.08
   6   4   8    7.30    5.65
  -6  -4  -8    3.73    4.35
   6   4   8    4.72    6.00
  -6   4   8   14.55    7.25
  -6  -4  -8    8.53    6.71
  -6   4   8   18.62    8.00
   6  -4  -9   27.40    9.11
  -6   4   9   48.62   14.34
  -6  -4  -9   46.53    8.00
  -6   4   9   51.08   18.55
  -6  -4  -9   27.99   13.37
   6   4   9   13.05    5.39
   6   4   9   10.91    5.05
  -6   4   9   28.36   12.15
  -6  -4  -9   24.40    8.28
  -6   4   9   13.58    5.44
   6  -4 -10    8.28    6.30
  -6   4  10   16.35    6.49
  -6  -4 -10   14.07    6.24
  -6   4  10   25.54    7.12
  -6  -4 -10   13.74    7.57
   6   4  10    8.08    4.59
   6   4  10    7.05    4.80
  -6   4  10   10.12    5.70
  -6  -4 -10    9.54    7.39
  -6   4  10    9.29    6.68
   6  -4 -11   30.48    8.72
  -6  -4 -11   25.31   12.61
  -6   4  11   37.86    9.53
  -6  -4 -11   26.34   12.93
   6   4  11   16.55    6.26
   6   4  11   15.43    6.04
  -6   4  11   24.15   10.96
  -6  -4 -11   21.61   11.28
  -6   4  11   26.61   10.39
   6  -4 -12    8.43    5.84
  -6  -4 -12    5.90    3.07
   6  -4 -12    7.72    7.38
  -6   4  12    6.72    3.68
   6   4  12    1.38    2.97
   6   4  12    0.42    2.64
  -6  -4 -12    4.25    3.23
  -6   4  12    1.54    3.62
   6  -4 -13    5.91    3.12
  -6  -4 -13    2.77    2.04
   6  -4 -13    4.35    5.05
  -6   4  13    2.71    2.57
   6   4  13    2.90    3.31
   6   4  13    1.07    4.69
   6   4  13    3.04    4.72
  -6  -4 -13    2.40    3.14
  -6   4  13    5.25    5.11
   6  -4 -14    4.45    2.87
   6  -4 -14    2.20    3.38
  -6   4  14    2.51    1.86
   6   4  14    0.52    2.10
   6   4  14    2.22    3.18
   6   4  14    1.56    2.04
  -6  -4 -14    1.19    1.40
  -6   4  14    0.76    2.49
   6  -4 -15    2.04    2.47
   6   4  15    1.31    2.50
   6   4  15    0.08    1.78
   6   4  15    0.49    1.90
  -6   4  15    0.24    1.47
  -7  -4  13    0.13    0.53
   7  -4  13    1.64    1.91
   7  -4  13    2.61    2.57
  -7  -4  12    0.62    1.02
  -7  -4  12    0.38    0.69
  -7   4 -12    0.19    0.92
   7  -4  12    1.93    4.09
   7  -4  12    0.88    1.27
   7  -4  12    2.73    3.30
  -7  -4  11    7.80    8.35
  -7  -4  11    0.28    0.64
  -7   4 -11    4.21    5.53
   7  -4  11    5.16    3.38
   7  -4  11    1.03    1.29
   7  -4  11    1.31    1.80
  -7  -4  10    0.50    0.64
  -7  -4  10   36.05   17.92
  -7  -4  10   27.01   15.12
  -7   4 -10   27.65   11.05
   7  -4  10   19.31    8.44
   7  -4  10   -0.07    1.33
   7  -4  10   11.82    4.48
  -7  -4  10    0.14    0.82
  -7  -4   9   27.54   11.10
  -7  -4   9   12.69    4.81
  -7  -4   9    5.02    3.33
  -7   4  -9    7.23    4.79
   7  -4   9    8.23    5.54
   7  -4   9    0.19    4.44
   7  -4   9    3.59    3.01
  -7  -4   9    5.25    3.98
  -7  -4   8   13.77    8.39
  -7  -4   8    9.57    6.00
  -7  -4   8    4.92    2.78
  -7   4  -8   10.13    6.11
   7  -4   8    9.05    7.11
   7  -4   8    5.96    6.45
   7  -4   8    4.37    3.36
  -7  -4   8    4.17    3.47
  -7  -4   7  145.65   53.17
  -7  -4   7  135.72   38.73
  -7  -4   7  108.35   14.24
  -7   4  -7  114.82   36.58
   7  -4   7   77.55   24.26
   7  -4   7   40.24   11.13
  -7  -4   7   85.22   23.95
  -7  -4   6   17.16    7.37
  -7  -4   6   13.66    8.43
  -7  -4   6   11.65    3.94
  -7   4  -6   12.69    4.78
   7  -4   6    9.52    4.83
   7  -4   6    7.63    6.63
  -7  -4   6    9.98    4.72
  -7   4  -5   70.89   12.75
  -7  -4   5   76.13   23.95
  -7  -4   5   87.52   29.39
  -7   4  -5   57.79    9.81
   7  -4   5   50.75   17.13
  -7  -4   5   22.61   12.15
   7  -4   5   20.60    9.21
  -7  -4   5   42.12   14.88
  -7  -4   4  281.50   33.79
  -7   4  -4  249.62   30.90
  -7  -4   4  242.95   31.35
  -7  -4   4  255.66   33.81
  -7   4  -4  251.05   31.86
   7  -4   4  180.99   24.82
  -7  -4   4  134.23   23.51
   7  -4   4  130.81   20.78
  -7  -4   3  264.98   32.15
  -7   4  -3  255.13   32.79
  -7  -4   3  247.20   56.89
  -7  -4   3  227.92   32.19
  -7   4  -3  205.17   33.02
   7  -4   3  166.34   30.30
  -7  -4   3  124.53   27.36
   7  -4   3   93.43   15.52
  -7  -4   3  183.90   28.92
  -7  -4   2   10.74    9.64
  -7   4  -2    5.63    9.89
  -7  -4   2   12.50    7.35
  -7  -4   2   13.42    8.28
  -7   4  -2    8.88    6.65
   7  -4   2    5.28    5.85
  -7  -4   2    5.24    6.84
   7  -4   2    0.24    7.03
  -7  -4   2    8.64    6.92
  -7  -4   1  175.23   21.21
  -7   4  -1  155.17   20.14
  -7   4  -1  118.14   16.84
  -7  -4   1  141.86   19.53
  -7  -4   1  153.38   22.80
   7  -4   1  102.86   16.55
   7  -4   1   71.30   13.64
  -7   4  -1   82.85   19.93
  -7  -4   0   25.03   14.44
  -7   4   0   24.79    9.77
  -7   4   0   22.85    9.50
  -7  -4   0   34.63   13.71
  -7  -4   0   32.73   11.52
  -7   4   0   41.45   14.54
   7  -4   0   24.54    9.29
  -7  -4   0   28.34   11.51
   7  -4   0   10.46    5.39
  -7   4   0   24.67    9.05
  -7  -4   0   27.17    9.57
  -7  -4  -1  165.74   23.12
  -7   4   1  170.26   21.55
  -7   4   1  130.14   39.39
  -7  -4  -1  154.15   43.05
  -7  -4  -1  147.72   21.68
  -7   4   1  145.24   20.29
   7  -4  -1   88.97   13.53
  -7  -4  -1  110.28   33.94
   7  -4  -1   65.00   11.55
  -7   4   1   96.08   24.06
  -7  -4  -1  122.03   18.49
  -7  -4  -2   11.15    5.45
  -7   4   2    9.94    5.59
  -7   4   2   11.72    4.54
  -7  -4  -2    7.94    5.79
  -7   4   2    6.62    4.73
  -7  -4  -2    8.43    7.04
  -7   4   2    8.47    6.46
   7  -4  -2    5.64    5.82
  -7  -4  -2    2.27    4.66
   7  -4  -2    2.65    4.66
  -7   4   2    5.00    4.43
  -7  -4  -2    8.43   10.57
  -7  -4  -3  253.59   31.75
  -7   4   3  233.45   39.31
  -7   4   3  203.34   38.85
  -7  -4  -3  199.36   33.46
  -7   4   3  171.12   44.01
  -7  -4  -3  220.91   27.74
  -7   4   3  222.21   30.07
   7  -4  -3  110.08   25.22
  -7  -4  -3  156.37   46.34
   7  -4  -3   84.34   13.51
  -7   4   3  158.14   35.34
  -7  -4  -3  154.88   22.18
  -7  -4  -4  276.76   32.81
   7  -4  -4  128.45   17.92
  -7   4   4  244.09   37.08
  -7   4   4  217.41   27.53
  -7  -4  -4  227.98   30.33
  -7   4   4  217.83   33.49
  -7  -4  -4  232.09   31.51
  -7   4   4  261.54   35.04
   7  -4  -4  129.53   27.37
  -7  -4  -4  158.58   40.80
   7  -4  -4   88.94   12.71
  -7   4   4  183.60   41.21
  -7  -4  -4  185.34   31.03
  -7   4   4  212.30   58.14
  -7  -4  -5   88.50    9.43
   7  -4  -5   36.96    9.70
  -7   4   5   71.09   18.38
  -7  -4  -5   63.38   11.91
  -7   4   5   62.29   21.93
  -7  -4  -5   59.81   25.49
  -7   4   5   68.42   24.07
   7  -4  -5   25.68   12.09
   7   4   5   22.31   11.87
  -7  -4  -5   35.57   13.63
  -7   4   5   45.98   14.11
  -7  -4  -5   40.79   14.88
  -7   4   5   55.37   12.69
  -7  -4  -6   10.19    5.76
   7  -4  -6    8.29    6.89
  -7   4   6   16.42    6.66
  -7  -4  -6   12.11    5.51
  -7   4   6   13.23    8.49
   7  -4  -6    9.89    4.45
   7   4   6    9.86    3.57
   7   4   6    5.67    3.16
  -7  -4  -6   11.34    5.46
  -7   4   6    8.55    4.52
  -7  -4  -6    7.87    5.37
  -7   4   6    7.33    5.32
  -7  -4  -7  120.88   15.02
   7  -4  -7   75.06   15.35
  -7   4   7  127.24   27.55
  -7  -4  -7  113.52   15.36
  -7   4   7  133.72   18.98
   7   4   7   62.81   23.02
   7   4   7   39.67    6.46
   7   4   7   50.04    8.74
  -7   4   7   77.93   13.78
  -7  -4  -7   72.03   12.62
  -7   4   7   78.86   15.04
   7  -4  -8    7.41    5.87
  -7   4   8   11.21    6.10
  -7  -4  -8   11.51    7.58
  -7   4   8    9.64    6.19
   7   4   8    6.13    5.65
   7   4   8    3.64    4.66
   7   4   8    1.98    4.40
  -7   4   8   10.16    4.34
  -7  -4  -8    5.54    3.94
  -7   4   8    8.83   13.54
   7  -4  -9    6.08    6.91
  -7   4   9   11.61    8.17
  -7  -4  -9    9.26    4.79
  -7   4   9   13.56    6.87
   7   4   9    4.59    4.45
   7   4   9    2.03    2.21
   7   4   9    1.26    2.55
  -7   4   9    1.70    3.23
  -7  -4  -9    0.69    3.21
  -7   4   9    3.67    4.63
   7  -4 -10   30.76    9.13
  -7   4  10   37.00   15.92
  -7  -4 -10   31.31    7.62
  -7   4  10   39.11    9.06
   7   4  10   16.77    6.27
   7   4  10   17.25    5.72
   7   4  10    8.14    4.41
  -7   4  10   30.58    9.19
  -7  -4 -10   18.95    5.98
  -7   4  10   27.00    8.07
   7  -4 -11   10.97    7.68
  -7  -4 -11    5.27    4.72
   7  -4 -11    8.90    5.67
  -7   4  11    9.60    5.86
   7   4  11    4.61    3.24
   7   4  11    1.95    2.30
   7   4  11    3.02    3.03
  -7  -4 -11    1.76    1.59
  -7   4  11    5.98    4.51
   7  -4 -12    4.75    4.50
   7  -4 -12    3.46    4.73
  -7   4  12    4.07    3.81
   7   4  12    3.47    3.42
   7   4  12    2.82    2.88
   7   4  12    1.43    2.40
  -7  -4 -12    0.81    1.54
  -7   4  12    2.09    3.14
   7  -4 -13    0.59    1.02
   7  -4 -13    2.03    4.54
  -7   4  13    0.65    1.71
   7   4  13    1.04    1.67
   7   4  13    0.81    1.41
   7   4  13    0.32    1.38
  -7   4  13    2.52    2.96
  -8  -4  11    0.70    1.32
   8  -4  11   -0.49    2.64
  -8  -4  10    0.90    2.06
  -8   4 -10    0.48    1.14
   8  -4  10    0.79    2.98
   8  -4  10    0.25    0.75
  -8  -4  10    0.35    0.84
  -8  -4   9    8.80    7.44
  -8  -4   9   12.60   11.43
  -8   4  -9   -0.09    1.48
   8  -4   9    6.49    4.11
   8  -4   9    6.00    4.36
  -8  -4   9    2.66    3.14
  -8  -4   8   17.33   12.64
  -8  -4   8   23.98   12.05
  -8   4  -8   17.40    7.57
   8  -4   8   13.69    7.15
   8  -4   8    3.62    4.04
  -8  -4   8    9.76    6.57
  -8  -4   7    2.49    2.71
  -8  -4   7    0.90    2.26
  -8   4  -7   -0.08    3.31
   8  -4   7    0.91    3.28
   8  -4   7    0.57    4.42
  -8  -4   7    2.79    2.05
  -8  -4   6   29.18   12.41
  -8  -4   6   28.16   10.38
  -8   4  -6   20.75    9.16
   8  -4   6   12.71    6.61
   8  -4   6    9.00    6.30
  -8  -4   6   19.12    7.14
  -8  -4   5   16.15    6.66
  -8  -4   5   21.19    8.57
  -8   4  -5   13.72    6.07
   8  -4   5   11.41    5.34
   8  -4   5    2.16    5.42
  -8  -4   5    8.21    4.93
  -8  -4   4    3.60    5.48
  -8  -4   4    8.01    6.91
  -8   4  -4   10.32    6.95
   8  -4   4    7.81    5.34
   8  -4   4    6.19    6.64
  -8  -4   4    5.45    3.09
  -8  -4   3  133.16   46.88
  -8  -4   3  115.52   23.90
  -8   4  -3  125.70   29.99
   8  -4   3   90.09   23.32
   8  -4   3   59.31   13.35
  -8  -4   3   81.42   28.87
  -8  -4   2   24.21    9.13
  -8  -4   2   20.44   10.25
  -8   4  -2   14.24    4.96
   8  -4   2   13.91    7.40
   8  -4   2    8.46    5.18
  -8  -4   2   13.97    7.49
  -8  -4   1   67.96   22.78
  -8  -4   1   63.77   23.18
  -8   4  -1   57.11   22.62
   8  -4   1   39.16    9.86
  -8  -4   1   27.37    9.87
   8  -4   1   22.56    6.70
  -8   4  -1   24.62   10.30
  -8  -4   1   40.68   10.96
  -8  -4   0   84.98   24.60
  -8  -4   0   86.30   36.07
  -8   4   0   74.35   14.22
   8  -4   0   44.95    9.92
  -8  -4   0   43.53   10.13
   8  -4   0   27.55    7.29
  -8   4   0   44.44   14.72
  -8  -4   0   62.26   18.89
  -8  -4  -1   50.85   16.20
  -8  -4  -1   56.21   21.72
  -8   4   1   48.62   14.08
   8  -4  -1   23.47    6.83
  -8  -4  -1   27.26    8.81
   8  -4  -1   21.54    6.06
  -8   4   1   29.90   14.71
  -8  -4  -1   49.75   17.00
  -8  -4  -2   21.43    6.97
  -8  -4  -2   22.18   10.15
  -8   4   2   26.38   11.45
   8  -4  -2   12.92    5.80
   8  -4  -2    8.42    7.80
  -8   4   2   16.39    6.94
  -8  -4  -2   15.68    7.27
  -8   4   2   20.48    8.76
  -8  -4  -3  107.99   28.89
   8  -4  -3   56.46   11.32
  -8   4   3   71.15   26.50
  -8  -4  -3  115.00   16.07
  -8   4   3  113.64   16.71
   8  -4  -3   54.20    9.23
   8  -4  -3   36.76    8.13
  -8   4   3   77.52   20.83
  -8  -4  -3   83.42   14.40
  -8   4   3   90.57   32.98
  -8  -4  -4    5.60    5.18
   8  -4  -4    6.77    8.20
  -8   4   4    5.59    2.98
  -8  -4  -4    7.23    3.79
  -8   4   4    7.18    5.50
   8  -4  -4    1.87    1.87
  -8   4   4    6.64    5.18
  -8  -4  -4    5.98    6.16
  -8   4   4    7.45    5.42
  -8  -4  -5   12.64    7.34
   8  -4  -5    4.74    4.57
  -8   4   5   10.96    6.62
  -8  -4  -5   14.23    6.42
  -8   4   5   15.38    7.61
  -8   4   5    9.60    4.66
  -8  -4  -5    6.86    5.61
  -8   4   5   10.58    5.60
  -8  -4  -6   12.08    7.03
   8  -4  -6   11.51    7.03
  -8   4   6   16.92    8.76
  -8  -4  -6   19.14   11.73
  -8   4   6   24.94    9.19
  -8   4   6   14.44    8.27
  -8  -4  -6   12.10    6.82
  -8   4   6   17.08    6.67
   8  -4  -7    2.24    5.32
  -8   4   7    0.72    1.89
  -8  -4  -7    1.15    2.40
  -8   4   7    0.15    2.98
  -8   4   7    3.56    2.85
  -8  -4  -7   -1.21    3.19
  -8   4   7    0.96    2.40
   8  -4  -8   18.50    8.95
  -8   4   8   15.86   10.37
  -8  -4  -8   14.27   11.40
  -8   4   8   21.15    8.82
   8   4   8    3.71    3.67
  -8   4   8   10.44    7.21
  -8  -4  -8   10.67    6.80
  -8   4   8   11.40    5.83
   8  -4  -9   11.42    6.69
  -8   4   9    9.05    8.58
  -8   4   9   10.90    6.25
   8   4   9    2.17    3.17
  -8   4   9    7.65    6.50
  -8  -4  -9    6.47    5.30
  -8   4   9    7.49    5.54
   8  -4 -10    1.32    3.23
   8  -4 -10    1.10    3.13
  -8   4  10    1.09    2.22
   8   4  10    0.43    1.44
  -8  -4 -10    1.57    2.46
  -8   4  10    0.86    1.70
   8  -4 -11    2.03    2.70
   8  -4 -11    2.97    3.29
  -8   4  11    0.50    2.26
   9  -4   9    1.41    1.61
  -9  -4   8    1.38    2.79
  -9  -4   8    2.87    2.49
   9  -4   8    2.07    2.24
   9  -4   8    1.06    1.87
  -9  -4   8    0.27    0.73
  -9  -4   7    2.65    5.74
  -9  -4   7    7.43    8.43
  -9   4  -7    0.18    1.04
   9  -4   7    3.29    2.95
   9  -4   7    1.44    3.20
  -9  -4   7    3.02    3.03
  -9  -4   6    4.19    4.09
  -9  -4   6    6.46    3.74
  -9   4  -6    0.09    1.08
   9  -4   6    1.36    4.01
   9  -4   6   -0.30    3.38
  -9  -4   6    2.25    1.87
  -9  -4   5   13.52   10.79
  -9   4  -5    4.60    5.93
   9  -4   5    6.16    4.92
   9  -4   5    3.61    2.72
  -9  -4   5   11.08    6.06
  -9  -4   4    8.63    6.50
  -9  -4   4   10.29    4.64
  -9   4  -4    3.84    3.97
   9  -4   4    0.58    1.85
   9  -4   4    1.04    3.94
  -9  -4   4    3.82    2.78
  -9  -4   3   65.74   27.08
  -9  -4   3   57.27   25.57
  -9   4  -3   35.55   25.15
   9  -4   3   33.79   13.66
   9  -4   3   16.55    7.77
  -9  -4   3   41.92   18.38
  -9  -4   2   21.94   10.22
  -9  -4   2   16.82   13.28
  -9   4  -2   16.84   10.77
   9  -4   2   11.31    5.80
   9  -4   2    6.23    5.18
  -9  -4   2   13.64    6.75
  -9  -4   1   17.54    5.90
  -9  -4   1   14.57    8.88
  -9   4  -1   12.05    7.41
   9  -4   1    5.15    3.77
   9  -4   1    5.04    5.49
  -9  -4   1    9.54    7.31
  -9  -4   0   43.53   17.83
  -9  -4   0   35.85   19.89
  -9   4   0   37.86    9.92
   9  -4   0   10.67    8.99
   9  -4   0    8.55    3.69
  -9  -4   0   21.34   11.74
  -9   4   0   19.36    6.72
  -9  -4  -1   15.29    6.97
   9  -4  -1    0.12    1.04
  -9  -4  -1   11.20    7.93
  -9   4   1   12.81   12.44
   9  -4  -1    3.39    2.98
   9  -4  -1    1.29    1.65
  -9   4   1    3.90    3.24
  -9  -4  -1    8.06    5.95
  -9   4   1    9.60    5.18
  -9  -4  -2   17.44    7.39
   9  -4  -2    1.01    1.93
  -9  -4  -2   20.51   10.52
  -9   4   2   14.95    8.46
   9  -4  -2    4.91    4.39
  -9   4   2    6.58    5.23
  -9  -4  -2    8.04    3.90
  -9   4   2   11.04    7.79
  -9  -4  -3   41.58   20.30
   9  -4  -3   34.35   11.86
  -9  -4  -3   39.83   24.39
  -9   4   3   52.87   27.20
  -9   4   3   22.18   14.69
  -9  -4  -3   37.36   17.33
  -9  -4  -4    3.52    3.22
   9  -4  -4    5.54    5.11
  -9  -4  -4    5.05    3.37
  -9   4   4    5.18    4.87
  -9   4   4    2.44    3.13
  -9  -4  -4    3.75    3.19
  -9   4   4   -1.01    3.48
   9  -4  -5    4.77    4.36
  -9  -4  -5    5.69    6.84
  -9   4   5   12.21    7.67
  -9   4   5    4.31    4.23
  -9  -4  -5    8.89    5.60
  -9   4   5    5.86    5.02
   9  -4  -6    2.36    4.08
  -9  -4  -6    1.65    3.49
  -9   4   6    4.25    4.23
  -9   4   6    2.80    3.46
  -9  -4  -6    1.31    2.76
  -9   4   6    0.49    2.95
   9  -4  -7    6.39    7.13
  -9  -4  -7    1.61    3.20
  -9   4   7    4.23    4.56
  -9   4   7    3.96    4.73
  -9  -4  -7    2.92    5.41
  -9   4   7    1.27    3.06
   9  -4  -8    0.89    2.97
  -9   4   8    4.29    3.43
  -9   4   8    0.89    1.91
  -9  -4  -8    0.95    1.49
  -9   4   8    1.48    2.02
   9  -4  -9    1.99    2.35
  -9   4   9    1.89    1.78
 -10  -4   4    1.70    1.94
  10  -4   4    0.66    1.62
 -10  -4   3    6.36    5.74
 -10  -4   3    6.28    5.26
  10  -4   3    1.62    1.92
 -10  -4   3    1.43    1.22
 -10  -4   2    5.75    5.89
 -10  -4   2    4.49    4.67
  10  -4   2    1.35    3.02
 -10  -4   2    3.24    3.27
 -10  -4   1    2.33    2.55
 -10  -4   1    2.45    2.74
 -10   4  -1    0.05    1.31
  10  -4   1    0.99    1.98
 -10  -4   1    1.20    1.43
 -10  -4   0    3.57    2.98
 -10  -4   0    2.55    2.72
 -10   4   0    2.80    3.11
  10  -4   0    1.00    2.22
 -10  -4   0    0.88    1.74
 -10  -4  -1    1.34    2.59
 -10  -4  -1    2.54    2.45
 -10  -4  -1    1.60    1.94
 -10  -4  -2    2.89    2.99
 -10  -4  -2    3.48    4.14
 -10   4   3    9.52    4.34
 -10  -4  -3    1.17    1.71
   0  -5  18    1.86    3.85
   0  -5  18    4.98    3.83
   0  -5  18    2.25    2.61
   0  -5  17    4.36    5.00
   0  -5  17    6.93    6.17
   0  -5  17    4.28    3.26
   0  -5  16   -0.05    3.95
   0  -5  16    0.31    1.45
   0  -5  16    3.43    3.11
   0  -5  15   31.98   10.79
   0  -5  15   34.99   11.64
   0  -5  15   18.39    7.22
   0  -5  15   20.30    7.74
   0  -5  14   46.56   10.99
   0  -5  14   46.02   10.59
   0  -5  14   23.50    6.88
   0  -5  14   19.80    6.80
   0  -5  14   23.78   11.38
   0  -5  13   89.73   31.81
   0   5 -13   80.15   16.44
   0  -5  13   82.19   37.28
   0  -5  13   74.54   16.03
   0  -5  13   44.63   10.66
   0  -5  13   35.55    8.44
   0  -5  13   59.58   15.61
   0  -5  12    4.52    4.58
   0  -5  12    3.29    3.50
   0  -5  12    4.54    6.13
   0  -5  12   -0.16    5.34
   0  -5  12    0.90    4.02
   0  -5  12   -0.36    3.76
   0  -5  11   76.96   22.71
   0  -5  11   62.99   11.91
   0  -5  11   48.06   11.28
   0  -5  11   38.20    8.76
   0  -5  11   52.47   13.42
   0  -5  10  955.77   77.24
   0  -5  10  626.87   52.40
   0  -5  10  482.00   41.48
   0  -5  10  471.93   40.22
   0  -5   9   59.47   12.27
   0  -5   9   45.36   18.25
   0  -5   9   28.78    7.42
   0  -5   9   25.25    7.02
   0  -5   9   23.61    6.48
   0  -5   9   26.38    8.85
   0  -5   8  190.89   31.67
   0  -5   8  138.54   35.47
   0  -5   8  121.52   19.82
   0  -5   8   96.98   18.65
   0  -5   8  110.28   17.39
   0  -5   8  100.16   19.43
   0  -5   7  627.64   39.16
   0  -5   7  472.62   23.46
   0  -5   7  415.66   23.29
   0  -5   7  366.16   21.07
   0  -5   6  258.92   27.41
   0  -5   6  200.26   17.84
   0  -5   5  164.57   11.83
   0   5  -5  156.07    7.50
   0  -5   5  151.34   14.42
   0  -5   4   43.97    6.77
   0   5  -4   23.51    3.74
   0  -5   3   39.83    6.69
   0   5  -3   49.47    4.21
   0  -5   3   46.05    5.09
   0  -5   2 6047.46   93.94
   0  -5   2 6035.39  103.29
   0   5  -2 6471.61  101.80
   0  -5   2 5784.61  703.26
   0  -5   1  933.93   30.20
   0  -5   1  663.17   25.29
   0   5  -1  753.65   25.26
   0  -5   1  609.68   22.92
   0  -5   0    1.36    1.05
   0   5   0   25.40   10.73
   0   5   0    3.70    1.37
   0  -5  -1  954.91   32.06
   0   5   1  783.37   28.82
   0   5   1  618.20   21.08
   0  -5  -1  622.48   23.20
   0   5   2 6435.44  781.84
   0   5   2 5696.58   90.88
   0  -5  -2 5904.76  717.49
   0  -5  -3   44.05    4.84
   0   5   3   48.38    6.14
   0   5   3   38.42    3.49
   0  -5  -3   59.02   18.60
   0  -5  -4   26.01    4.09
   0   5   4   23.05    5.39
   0   5   4   20.24    8.87
   0  -5  -4   23.75    9.47
   0   5   5  149.18    9.08
   0   5   5  119.53   14.45
   0  -5  -5  153.16    8.91
   0  -5  -6  216.21   19.79
   0   5   6  219.06   20.73
   0  -5  -6  179.24   17.46
   0  -5  -6  146.06   19.65
   0  -5  -7  603.13   32.05
   0   5   7  571.75   29.83
   0  -5  -7  438.21   25.66
   0  -5  -7  453.37   25.01
   0   5   7  369.74   21.08
   0  -5  -7  318.90   19.01
   0  -5  -8  174.99   26.26
   0   5   8  158.36   24.19
   0  -5  -8  118.75   18.17
   0  -5  -8  128.79   19.72
   0   5   8  102.81   16.57
   0  -5  -8   94.49   15.47
   0  -5  -9   75.67   19.45
   0   5   9   63.47   23.91
   0  -5  -9   46.62   13.69
   0  -5  -9   41.85    9.07
   0   5   9   27.11    7.04
   0  -5  -9   30.81    7.61
   0   5   9   20.84    5.74
   0  -5 -10 1049.83   84.01
   0   5  10  923.16   74.25
   0  -5 -10  743.91   60.23
   0  -5 -10  670.38   55.59
   0   5  10  561.95   47.92
   0  -5 -10  504.64   42.84
   0   5  10  517.18   42.94
   0  -5 -11   95.44   13.92
   0   5  11   81.42   15.16
   0  -5 -11   65.13   11.79
   0  -5 -11   67.04   13.40
   0   5  11   60.50   10.12
   0  -5 -11   54.80    9.89
   0   5  11   36.24    8.42
   0   5  11   12.83    8.44
   0  -5 -12    5.13    4.42
   0   5  12    4.24    5.72
   0  -5 -12    2.18    4.00
   0  -5 -12    1.17    5.62
   0  -5 -12    3.95    5.02
   0   5  12    0.35    2.95
   0   5  12    3.06    4.54
   0   5  12    2.01    2.64
   0  -5 -13  143.48   23.60
   0   5  13  130.05   23.37
   0  -5 -13   85.21   16.82
   0  -5 -13   58.45   16.98
   0   5  13   26.11    7.26
   0  -5 -14   54.94   12.27
   0   5  14   35.33    8.45
   0  -5 -14   37.12   14.65
   0  -5 -15   46.23   14.24
   0   5  15   34.31   11.34
   0  -5 -15   21.08   12.48
   0  -5 -16    5.13    5.71
   0   5  16    0.27    3.77
   0  -5 -16   -0.53    2.76
   0  -5 -17    5.00    4.70
   0   5  17    4.27    5.13
   0  -5 -17    2.30    2.05
   0  -5 -17    3.52    3.43
   0  -5 -18    4.90    2.97
   0   5  18    3.38    3.28
   0  -5 -18    1.07    1.37
  -1  -5  18    1.33    1.27
  -1   5 -18    0.96    3.75
  -1  -5  18   -0.25    1.50
   1  -5  18    2.14    3.00
  -1  -5  18    1.07    1.61
   1  -5  17    1.85    1.76
  -1  -5  17    0.74    1.98
   1  -5  17    2.47    3.18
   1  -5  17   -0.11    1.23
   1  -5  17    0.69    1.58
  -1  -5  17    3.28    2.89
   1  -5  16   24.97    8.16
  -1  -5  16   23.58    8.82
  -1  -5  16   16.52   10.57
   1  -5  16   20.44    6.21
   1  -5  16   19.01    6.69
   1  -5  16    0.48    1.33
   1  -5  16   14.35    7.09
  -1  -5  16   18.44    9.75
   1  -5  15   37.15   17.04
  -1  -5  15   41.68   19.75
  -1  -5  15   40.19    9.95
   1  -5  15   35.32    9.46
   1  -5  15   21.17    6.94
   1  -5  15   20.80    8.36
   1  -5  15   23.16   10.48
  -1  -5  15   26.89   11.26
   1  -5  14  106.00   29.41
  -1  -5  14  106.46   27.69
  -1  -5  14   97.74   18.59
   1  -5  14   94.72   16.76
  -1  -5  14   43.09   17.88
   1  -5  14   81.09   17.34
   1  -5  14   77.41   16.26
   1  -5  14   70.59   20.72
  -1  -5  14   68.85   21.26
  -1  -5  13  114.16   38.18
   1  -5  13  112.06   47.12
  -1   5 -13  115.89   19.84
   1  -5  13  107.04   33.94
  -1  -5  13  100.86   16.28
   1  -5  13   94.50   17.80
  -1  -5  13   54.93   11.51
   1  -5  13   76.94   16.93
   1  -5  13   69.85   17.18
  -1  -5  12   97.63   44.76
   1  -5  12  133.47   35.93
  -1   5 -12  111.14   15.99
   1  -5  12  113.15   34.08
  -1  -5  12  111.98   31.09
  -1  -5  12   91.33   14.11
   1  -5  12   99.98   27.05
  -1  -5  12   57.60   12.34
   1  -5  12   62.05   11.45
   1  -5  12   62.74   13.40
  -1  -5  12   71.00   20.21
  -1  -5  11    0.34    6.30
   1  -5  11    2.16    4.85
  -1   5 -11    2.47    5.83
   1  -5  11    1.26    4.82
  -1  -5  11    1.61    2.91
  -1  -5  11    0.67    7.01
   1  -5  11    1.01    5.94
  -1  -5  11    1.38    3.30
   1  -5  11    4.99    8.04
  -1  -5  11    0.16    3.23
   1  -5  11    1.92    5.27
   1  -5  11    4.22    3.47
  -1  -5  11    3.68    4.03
  -1  -5  10    1.55    4.16
   1  -5  10    1.16    5.29
  -1   5 -10    3.51    5.07
   1  -5  10    5.87    4.09
  -1  -5  10    2.05    4.66
  -1  -5  10    2.01    5.83
   1  -5  10    1.82    5.57
  -1  -5  10    0.80    4.06
   1  -5  10    1.14    6.56
  -1  -5  10    4.53    5.34
   1  -5  10    3.73    4.25
  -1  -5  10    2.14    2.81
  -1  -5   9  176.01   21.38
   1  -5   9  180.59   23.15
  -1   5  -9  135.43   17.67
   1  -5   9  107.48   21.52
  -1  -5   9  115.58   36.31
  -1  -5   9   97.82   12.96
   1  -5   9   87.51   11.64
  -1  -5   9   62.87    9.62
  -1  -5   9   51.98    8.12
   1  -5   9   70.42   12.21
   1  -5   9   79.57   20.12
  -1  -5   9   71.82   15.67
  -1  -5   8  241.23   38.66
   1  -5   8  227.34   36.12
  -1   5  -8  225.44   32.65
   1  -5   8  193.88   20.82
  -1  -5   8  191.80   28.83
  -1  -5   8  188.09   14.38
   1  -5   8  164.85   25.86
  -1  -5   8  147.65   12.49
   1  -5   8  169.45   14.13
  -1  -5   8  125.05   19.15
   1  -5   8  165.11   14.06
   1  -5   8  176.73   29.29
  -1  -5   8  142.90   26.42
  -1  -5   7  262.12   35.07
   1  -5   7  256.08   37.92
  -1   5  -7  245.47   32.04
   1  -5   7  203.53   27.61
  -1  -5   7  208.25   30.99
   1  -5   7  176.00   24.85
   1  -5   7  188.62   14.35
  -1  -5   7  132.15   18.00
   1  -5   7  187.22   13.77
   1   5  -6 1943.33   35.39
  -1  -5   6 3611.32   67.67
   1  -5   6 3524.45   67.09
  -1   5  -6 3129.04   58.94
  -1  -5   6 3090.49   57.83
   1   5  -5 1522.08   28.55
  -1  -5   5 2258.16   46.09
   1  -5   5 2121.01   43.93
  -1   5  -5 2066.82   41.03
  -1  -5   5 1978.29   42.55
  -1  -5   4  767.94   26.93
  -1  -5   4  889.19   32.54
   1  -5   4  828.33   30.90
  -1   5  -4  768.94   29.38
  -1  -5   4  753.63   27.76
  -1  -5   3  862.59   29.14
   1  -5   3  834.24   32.90
  -1   5  -3  780.32   27.88
   1   5  -3  723.15   23.61
  -1  -5   3  740.02   30.42
  -1  -5   2 4858.52   79.98
   1  -5   2 4494.17   77.31
   1   5  -2 3819.75   59.07
  -1   5  -2 4682.77   77.59
  -1  -5   1  785.46   26.92
   1  -5   1  753.58   23.94
   1  -5   1  615.09   24.64
  -1   5  -1  729.14   25.59
  -1  -5   0 2942.30   51.13
   1  -5   0 2746.21   45.27
   1   5   0 2147.92   40.61
  -1   5   0 2452.03   43.82
  -1  -5   0 2380.83   47.72
   1  -5  -1  768.35   27.01
   1   5   1  570.85   21.70
  -1   5   1  781.42   30.86
  -1   5   1  697.39   24.84
  -1  -5  -1  708.84   26.49
  -1  -5  -2 5188.17   86.29
   1  -5  -2 4815.29   79.81
   1   5   2 4050.18   73.83
  -1   5   2 4872.99   82.53
  -1   5   2 4334.52   73.10
  -1  -5  -2 4493.88   79.37
   1  -5  -2 3725.29   65.15
  -1  -5  -3  966.34   34.09
   1  -5  -3  848.07   30.15
   1   5   3  660.13   25.13
  -1   5   3  862.12   31.34
  -1   5   3  711.64   25.94
  -1  -5  -3  759.19   28.71
   1  -5  -3  598.35   25.67
   1  -5  -4  870.43   31.56
   1   5   4  679.25   29.01
  -1   5   4  885.80   32.57
  -1   5   4  698.67   31.40
  -1  -5  -4  767.49   28.64
   1  -5  -4  654.82   25.18
  -1  -5  -5 2437.19   48.38
   1  -5  -5 2092.23   43.53
   1   5   5 1745.53   37.82
  -1   5   5 2195.56   46.83
  -1   5   5 1753.36   36.63
   1  -5  -5 1731.93   35.81
  -1  -5  -6 3736.96   71.84
   1  -5  -6 3349.73   63.93
   1   5   6 3018.23   64.16
  -1   5   6 2619.62   53.41
   1  -5  -6 2699.80   54.20
   1  -5  -6 2216.36   44.97
  -1   5   6 2122.02   43.81
   1   5   6 1696.69   45.66
  -1  -5  -6 1423.75   34.55
  -1  -5  -6 1413.96   33.35
  -1  -5  -7  279.94   43.75
   1  -5  -7  254.34   33.40
  -1   5   7  263.96   34.60
   1   5   7  216.97   29.26
  -1   5   7  224.63   29.74
   1  -5  -7  196.04   25.82
  -1  -5  -7  208.89   27.42
   1  -5  -7  201.40   38.43
  -1  -5  -7  233.76   30.87
   1  -5  -7  197.20   26.55
  -1   5   7  195.92   13.28
   1   5   7  154.64   21.21
  -1  -5  -7  185.87   13.54
   1  -5  -7  168.81   25.01
  -1  -5  -8  244.58   35.48
   1  -5  -8  215.31   35.85
   1   5   8  201.03   29.86
  -1   5   8  230.91   33.52
  -1  -5  -8  177.75   26.07
   1  -5  -8  191.13   46.53
  -1  -5  -8  177.24   26.43
   1  -5  -8  185.09   27.54
  -1   5   8  175.71   13.92
   1   5   8  133.73   20.63
  -1  -5  -8  162.07   13.25
   1  -5  -8  171.12   38.27
  -1   5   8   87.34   19.46
  -1  -5  -9  155.41   16.98
   1  -5  -9  155.55   17.67
   1   5   9  135.06   21.88
  -1   5   9  141.24   18.36
  -1  -5  -9   93.98   11.00
   1  -5  -9   99.56   26.96
  -1  -5  -9   93.68   12.17
   1  -5  -9   96.37   13.35
  -1   5   9   80.75   11.01
   1   5   9   70.62    9.98
  -1  -5  -9   67.90    9.96
   1  -5  -9   87.93   26.49
  -1   5   9   36.13    5.49
  -1  -5 -10    1.55    6.05
   1  -5 -10   10.83    7.16
  -1   5  10   20.63    8.05
   1   5  10    1.22    5.23
  -1  -5 -10    3.05    5.10
  -1  -5 -10    2.41    5.47
   1  -5 -10   10.20    7.04
  -1   5  10    3.25    3.46
   1   5  10    1.56    4.49
  -1  -5 -10   -0.02    4.96
   1  -5 -10    6.29    4.88
   1   5  10    3.74    3.83
  -1   5  10    1.00    2.06
  -1  -5 -11    2.13    6.37
   1  -5 -11    5.77    8.41
   1   5  11    3.43    5.74
  -1  -5 -11    2.54    5.03
  -1  -5 -11    2.09    6.56
   1  -5 -11    0.10    6.02
  -1   5  11    3.23    5.48
   1   5  11    1.96    5.49
  -1  -5 -11    2.25    5.92
   1  -5 -11    2.09    4.67
   1   5  11    2.58    4.66
  -1   5  11    0.86    2.11
  -1  -5 -12  136.95   34.45
   1  -5 -12  128.68   47.46
  -1   5  12  120.64   21.03
   1   5  12  118.83   21.01
   1  -5 -12   98.61   30.65
  -1  -5 -12  108.54   16.93
   1  -5 -12  101.99   15.34
  -1   5  12   95.02   15.82
   1   5  12   64.22   13.82
  -1  -5 -12   93.96   24.99
   1  -5 -12   76.51   13.29
   1   5  12   84.55   14.35
  -1   5  12   42.94    7.03
  -1  -5 -13  169.13   33.03
   1  -5 -13  167.67   32.65
  -1   5  13  122.33   40.04
   1   5  13  116.44   20.47
   1  -5 -13  107.61   18.13
  -1  -5 -13  125.24   22.31
   1  -5 -13  108.53   19.73
  -1   5  13  100.45   21.47
   1   5  13   91.58   20.08
  -1  -5 -13   73.43   25.69
   1  -5 -13   81.15   17.99
   1   5  13   73.54   14.35
   1   5  13   73.65   15.77
  -1   5  13   37.51   17.42
  -1  -5 -14  112.13   19.20
   1  -5 -14  108.77   19.66
  -1   5  14   90.00   19.66
[truncated: 930,894 more chars]
